# Supplementary material for: The mitochondrial long non-coding RNA lncMtloop regulates mitochondrial transcription and suppresses Alzheimer’s disease
Source: EMBO J. 2024 Oct 18;43(23):6001–31. doi: 10.1038/s44318-024-00270-7 (PMC11612450; doi:10.1038/s44318-024-00270-7)
Supplement: Supplementary file 3 — Movie EV1 [file 44318_2024_270_MOESM3_ESM.zip]

Archive with 2 entries (2 files):
- Movie EV1/Movie EV1.docx
- Movie EV1/Movie EV1_WT_LV-control.avi
