# Supplementary material for: The mitochondrial long non-coding RNA lncMtloop regulates mitochondrial transcription and suppresses Alzheimer’s disease
Source: EMBO J. 2024 Oct 18;43(23):6001–31. doi: 10.1038/s44318-024-00270-7 (PMC11612450; doi:10.1038/s44318-024-00270-7)
Supplement: Supplementary file 6 — Source data Fig. 1 [file 44318_2024_270_MOESM6_ESM.zip]

Archive with 15 entries (13 files):
- Fig 1/1B/
- Fig 1/1B/IF of ATP5a.tif
- Fig 1/1B/Merge.tif
- Fig 1/1B/RNAscope of lncMtDloop.tif
- Fig 1/1D/
- Fig 1/1D/COS7-ATPa.tif
- Fig 1/1D/COS7-lncMtDloop.tif
- Fig 1/1D/COS7-Merge.tif
- Fig 1/1D/N2A-ATP5a.tif
- Fig 1/1D/N2A-lncMtDloop.tif
- Fig 1/1D/N2A-Merge.tif
- Fig 1/1D/sy5y-co7_Series034.tif
- Fig 1/1D/sy5y-lncMtDloop.tif
- Fig 1/1D/sy5y-Merge.tif
- Fig 1/Numerical data-Figure 1.xlsx
