# Supplementary material for: The mitochondrial long non-coding RNA lncMtloop regulates mitochondrial transcription and suppresses Alzheimer’s disease
Source: EMBO J. 2024 Oct 18;43(23):6001–31. doi: 10.1038/s44318-024-00270-7 (PMC11612450; doi:10.1038/s44318-024-00270-7)
Supplement: Supplementary file 6 — Source data Fig. 1 [file 44318_2024_270_MOESM6_ESM.zip › Fig 1/Numerical data-Figure 1.xlsx]

## Sheet: Figure 1C
		lncMtDloop		Mito-ATP5a
0.05		2		21.3333
0.1		4.0467		42.393
0.15		4.0234		56.4623
0.2		4.0151		55.615
0.25		2.6058		40.8487
0.3		3.5769		36.9397
0.35		2.7677		29.0361
0.4		3.6129		20.2698
0.45		3.2367		16.5672
0.5		4.1934		14.321
0.55		3.3594		13.959
0.6		3.2255		14.9314
0.65		3.7846		15.4184
0.7		3.3194		13.5625
0.75		3.7163		12.7291
0.8		2.6594		12.8116
0.85		3.1648		15.415
0.9		4.8039		19.9273
0.95		3.5844		19.2346
1		2.8511		21.1811
1.05		3.5727		22.8097
1.1		3.0997		23.6401
1.15		2.8952		27.7357
1.2		3.5941		32.7002
1.25		4.0183		32.1294
1.3		3.2211		30.6562
1.35		5.4451		34.6124
1.4		3.4444		27.8889
1.45		2.5771		28.1429
1.5		4.9346		30.2301
1.55		3.5844		34.0736
1.6		6.1144		27.9775
1.65		4.4067		33.3074
1.7		3.9081		26.9648
1.75		3.9031		23.4054
1.8		4.457		28.1427
1.85		3.0453		30.3333
1.9		9.864		36.449
1.95		12.8004		41.7342
2		15.5697		42.9858
2.05		20.6853		45.4337
2.1		31.6221		48.0504
2.15		27.5089		59.9172
2.2		41.4473		79.2328
2.25		57.8112		88.4879
2.3		61.8642		88.9918
2.35		67.01		88.1204
2.4		44.9355		89.0887
2.45		29.7284		89.8061
2.5		22.8175		83.067
2.55		19.6654		68.6586
2.6		21.182		48.6415
2.65		21.7186		32.6936
2.7		18.6643		32.3755
2.75		36.4815		36.5556
2.8		26.2493		39.1859
2.85		26.0447		43.188
2.9		6.2679		45.1975
2.95		6.5507		53.9892
3		4.4734		72.2469
3.05		6.1276		85.348
3.1		3.1989		88.1274
3.15		4.2837		89.075
3.2		4.2181		88.2263
3.25		5.8683		81.0314
3.3		8.1137		88.0945
3.35		30.4284		84.1568
3.4		19.4614		71.9727
3.45		18.7334		51.492
3.5		26.5821		46.802
3.55		13.78		40.5483
3.6		10.7017		35.9622
3.65		10.7202		32.6667
3.7		8.9275		39.1597
3.75		19.7495		47.392
3.8		29.3585		51.7389
3.85		33.8006		55.7516
3.9		46.0136		66.2093
3.95		51.0535		71.5921
4		39.6945		70.7986
4.05		38.8213		67.772
4.1		29.6667		69.7778
4.15		22.5182		62.6426
4.2		8.4694		57.667
4.25		4.4065		46.7211
4.3		3.249		31.7951
4.35		3.9924		32.1556
4.4		4.6168		38.1225
4.45		3.3523		32.5101
4.5		4.1938		36.2616
4.55		4.2099		28.7243
4.6		3.8086		23.1615
4.65		4.6513		14.5288
4.7		3.5226		15.9977
4.75		6.1231		20.0178
4.8		3.5063		19.5777
4.85		4.0617		24.1706
4.9		4.5923		30.9512
4.95		5.9496		44.6078
5		4.749		43.0082
5.05		13.4299		38.6387
5.1		9.6034		36.8206
5.15		16.5364		46.9063
5.2		16.997		52.8514
5.25		18.1756		64.3187
5.3		22.2597		62.1116
5.35		18.1625		57.6065
5.4		16.5021		54.9109
5.45		20.6667		51.5926
5.5		32.1773		58.9833
5.55		27.2654		76.1515
5.6		22.5277		88.8098
5.65		15.4647		89.2147
5.7		5.5576		80.8152
5.75		6.711		73.3123
5.8		4.8534		60.4964
5.85		3.0758		43.9386
5.9		3.4568		51.3086
5.95		2.6883		62.6688
6		3.9376		71.9703
6.05		7.647		85.4769
6.1		16.9159		78.5444
6.15		27.9131		52.6295
6.2		32.2593		30.5821
6.25		43.1721		22.8931
6.3		41.3847		23.9997
6.35		41.2058		15.1728
6.4		23.689		10.1915
6.45		9.4894		8.3134
6.5		7.684		8.0119
6.55		4.5515		7.3727
6.6		4.3823		6.2144
6.65		2.8583		5.8665
6.7		3.7986		8.7836
6.75		4.1423		13.6053
6.8		4.1852		12.7407
6.85		3.6496		14.5579
6.9		4.3405		22.3651
6.95		5.0535		35.3132
7		3.5085		47.0557
7.05		3.0608		48.1473
7.1		4.5473		53.7211
7.15		2.3285		59.8991
7.2		3.0261		58.9485
7.25		3.4239		51.1029
7.3		4.8706		44.15
7.35		5.3993		35.4112
7.4		4.2007		34.8679
7.45		6.2048		28.3536
7.5		15.3944		22.5166
7.55		15.4495		25.3224
7.6		9.2741		28.3524
7.65		6.5619		26.698
7.7		9.1728		26.4897
7.75		8.0958		24.0319
7.8		5.1347		28.951
7.85		4.1248		22.3955
7.9		2.7667		13.4065
7.95		3.6819		10.4815
8		2.9072		9.8294
8.05		3.5406		12.2723
8.1		4.6326		16.0222
8.15		3.8889		27.7778
8.2		4.1124		38.6174
8.25		3.5182		46.6308
8.3		3.3713		51.5313
8.35		2.4592		45.9775
8.4		2.513		29.4053
8.45		2.545		15.6488
8.5		2.3684		9.1621
8.55		2.6071		5.8859
8.6		2.4856		5.3992
8.65		2.515		9.0515
8.7		2.6765		12.2071
8.75		3.4682		20.0558
8.8		4.1113		23.6146
8.85		7.2262		17.8616
8.9		2.7179		12.4911
8.95		3.3206		11.9972
9		4.3193		14.8753
9.05		3.3786		24.9383
9.1		2.4208		27.592
9.15		3.4603		51.839
9.2		4.6411		42.2218
9.25		7.7132		41.9754
9.3		12.5839		27.1251
9.35		5.332		16.7535
9.4		7.7201		12.0027
9.45		5.5479		10.6894
9.5		13.7037		9.963
9.55		10.0453		13.0265
9.6		14.7		16.3756
9.65		25.3708		20.1962
9.7		38.9276		30.7
9.75		53.0815		42.0162
9.8		70.6219		53.9771
9.85		84.1363		58.8687
9.9		87.9185		59.9571
9.95		88.8066		61.1523
10		88.443		69.1821
10.05		88.414		84.1756
10.1		83.3996		89.4033
10.15		77.5252		88.6788
10.2		65.0773		87.4927
10.25		46.7924		86.5926
10.3		30.5317		83.3285
10.35		21.785		70.1567
10.4		15.3374		66.1893
10.45		29.6099		61.6876
10.5		37.4209		75.2269
10.55		37.6822		76.556
10.6		45.0053		78.9415
10.65		35.4648		86.6456
10.7		30.9012		76.1879
10.75		34.3224		76.315
10.8		31.7687		78.1665
10.85		26.1111		66.2963
10.9		24.9797		73.8564
10.95		29.0032		81.9258
11		15.2716		83.1578
11.05		27.937		76.0128
11.1		27.1942		68.8471
11.15		17.0219		74.4586
11.2		16.4093		79.0289
11.25		20.7223		63.9672
11.3		16.0617		51
11.35		19.3003		46.0128
11.4		31.4609		49.5239
11.45		24.1719		58.4701
11.5		8.5971		60.1598
11.55		5.7437		64.5955
11.6		4.3224		73.7334
11.65		4.5845		67.2917
11.7		4.7659		66.1572
11.75		4.4609		59.1399
11.8		10.0743		57.9415
11.85		12.4528		55.4472
11.9		12.3777		47.3397
11.95		30.0792		50.913
12		37.4391		64.9562
12.05		43.0686		68.438
12.1		33.1242		84.159
12.15		43.9094		88.3506
12.2		23.6667		88.6667
12.25		6.3967		30.1246
12.3		5		34.3333
12.35		6.3333		31
12.4
12.45
12.5
12.55
12.6
12.65
12.7
12.75
12.8
12.85
12.9
12.95
13
13.05
13.1
13.15
13.2
13.25
13.3
13.35
13.4
13.45
13.5
13.55
13.6
13.65
13.7
13.75
13.8
13.85
13.9
13.95
14
14.05
14.1
14.15
14.2
14.25
14.3
14.35
14.4
14.45
14.5
14.55
14.6
14.65
14.7
14.75
14.8
14.85
14.9
14.95
15
15.05
15.1
15.15
15.2
15.25
15.3
15.35
15.4
15.45
15.5
15.55
15.6
15.65
15.7
15.75
15.8
15.85
15.9
15.95
16
16.05
16.1
16.15
16.2
16.25
16.3
16.35
16.4
16.45
16.5
16.55
16.6
16.65
16.7
16.75
16.8
16.85
16.9
16.95
17
17.05
17.1
17.15
17.2
17.1
17.15
17.2
17.25
17.3
17.35
17.4
17.45
17.5
17.55
17.6
17.65
17.7
17.75
17.8
17.85
17.9
17.95
18
18.05
18.1
18.15
18.2
18.25
18.3
18.35
18.4
18.45
18.5
18.55
18.6
18.65
18.7
18.75
18.8
18.85
18.9
18.95
19
19.05
19.1
19.15
19.2
19.25
19.3
19.35
19.4
19.45
19.5
19.55
19.6
19.65
19.7
19.75
19.8
19.85
19.9
19.95
20
20.05
20.1
20.15
20.2
20.25
20.3
20.35
20.4
20.45
20.5
20.55
20.6
20.65
20.7

## Sheet: Figure 1E
	Mito-ATP5a		lncMtDloop
0.05	12		0
0.1	9.833		0
0.15	8.059		0
0.2	7.683		0
0.25	7.606		0
0.3	1.459		0
0.35	2.047		0
0.4	3.822		0
0.45	9.663		0
0.5	7.309		0
0.55	4.948		0
0.6	2.116		0
0.65	3.61		0
0.7	7.099		0
0.75	4.071		0
0.8	3.1		0
0.85	1.395		0
0.9	1.603		0
0.95	1.333		0
1	1.333		0
1.05	1.333		0
1.1	1.333		0
1.15	1.333		0
1.2	1.333		0
1.25	1.402		0
1.3	1.646		0
1.35	2.59		0
1.4	2		0
1.45	1.473		0
1.5	1.333		0
1.55	1.333		0
1.6	1.333		0
1.65	1.568		0
1.7	1.333		0
1.75	1.333		0
1.8	1.333		0
1.85	1.42		0
1.9	1.333		0
1.95	1.349		0
2	1.38		0
2.05	3.362		0
2.1	2.623		0
2.15	2.476		0
2.2	1.369		0
2.25	1.733		0
2.3	1.556		0
2.35	3.071		0
2.4	2.201		0
2.45	4.433		1.669
2.5	16.258		9.575
2.55	22.921		33.954
2.6	19.588		46.239
2.65	23.381		50.501
2.7	11.535		35.985
2.75	32.333		30.778
2.8	36.624		27.074
2.85	36.788		30.025
2.9	29.975		40.638
2.95	59.117		8.716
3	70.176		15.433
3.05	66.693		42.273
3.1	41.674		57.401
3.15	47.995		83.314
3.2	51.58		66.296
3.25	23.899		73.451
3.3	20.266		53.272
3.35	22.492		27.963
3.4	23.753		38.526
3.45	25.374		44.39
3.5	40.65		72.016
3.55	17.614		73.785
3.6	12.49		84
3.65	14.358		73.457
3.7	22.987		51.979
3.75	37.045		56.354
3.8	50.266		41.897
3.85	49.754		63.692
3.9	52.254		43.624
3.95	47.34		71.517
4	61.358		80.476
4.05	72.736		81.994
4.1	85		84
4.15	85		71.55
4.2	84.128		75.812
4.25	85		82.025
4.3	85		74.739
4.35	85		58.445
4.4	86.748		50.326
4.45	77.692		65.16
4.5	82.874		64.535
4.55	85		82.272
4.6	85		73.044
4.65	85.161		21.838
4.7	84.77		74.99
4.75	82.861		76.844
4.8	90.146		89.146
4.85	85		75.295
4.9	85.464		23.244
4.95	94.847		71.205
5	116.259		77.901
5.05	84.968		42.364
5.1	95.155		78.432
5.15	157.608		145.797
5.2	66.517		76.38
5.25	130.725		153.087
5.3	144.313		144.652
5.35	96.626		98.377
5.4	71.862		63.859
5.45	97		108.111
5.5	139.882		149.309
5.55	139.393		152.362
5.6	163.288		167.464
5.65	155.722		157.648
5.7	118.381		103.615
5.75	133.037		129.513
5.8	166.413		165.413
5.85	150.832		169
5.9	149.235		166.877
5.95	135.697		150.084
6	154.551		165.78
6.05	136.302		163.085
6.1	105.287		129.201
6.15	139.649		152.024
6.2	129.726		149.005
6.25	98.159		97.335
6.3	112.19		114.604
6.35	128.506		140.543
6.4	106.463		108.984
6.45	105.321		106.018
6.5	91.24		93.016
6.55	137.421		136.575
6.6	115.199		114.199
6.65	120.73		120.258
6.7	141.034		140.034
6.75	89.377		88.377
6.8	80.778		84
6.85	84.842		86.481
6.9	150.09		149.215
6.95	155.267		166.202
7	99.339		105.765
7.05	102.011		103.4
7.1	130.811		130.807
7.15	146.865		145.865
7.2	131.127		130.29
7.25	113.481		113.222
7.3	152.137		157.561
7.35	106.772		126.681
7.4	118.494		121.809
7.45	117.332		118.237
7.5	117.064		124.644
7.55	135.584		135.726
7.6	104.472		105.727
7.65	96.06		104.56
7.7	130.469		131.704
7.75	145.479		152.126
7.8	110.543		134.131
7.85	67.026		108.715
7.9	98.751		159.322
7.95	84.009		139.497
8	35.888		93.108
8.05	28.736		84
8.1	32.727		93.134
8.15	22.667		84
8.2	36.599		73.967
8.25	71.496		112.777
8.3	31.782		71.52
8.35	19.045		36.311
8.4	11.154		72.498
8.45	14.228		34.709
8.5	46.011		92.271
8.55	39.633		61.342
8.6	41.025		69.556
8.65	72.143		35.945
8.7	41.977		44.594
8.75	69.214		61.427
8.8	72.267		84.034
8.85	68.293		78.714
8.9	44.576		73.3
8.95	45.787		76.22
9	85.628		82.079
9.05	79.062		74.778
9.1	62.886		65.946
9.15	58.542		84
9.2	53.519		83.307
9.25	51.178		60.139
9.3	53.036		56.571
9.35	104.638		81.846
9.4	110.909		82.626
9.45	110.476		108.758
9.5	72		45
9.55	51.664		41.278
9.6	113.472		121.16
9.65	83.667		91.095
9.7	61.979		74.081
9.75	88.264		40.059
9.8	80.731		72.004
9.85	62.237		33.542
9.9	74.774		37.351
9.95	76.136		61.469
10	47.211		40.84
10.05	48.837		17.903
10.1	60.464		62.433
10.15	39.736		32.746
10.2	34.09		26.693
10.25	25.525		30.059
10.3	54.461		47.515
10.35	47.954		26.799
10.4	63.049		34.815
10.45	54.069		9.26
10.5	42.477		4.82
10.55	59.974		4.77
10.6	52.709		27.275
10.65	60.74		12.758
10.7	47.92		0
10.75	48.881		1.227
10.8	52.548		6.75
10.85	43.556		3.88e-11
10.9	57.371		32.261
10.95	60.123		37.018
11	71.499		45.523
11.05	53.803		25.663
11.1	49.84		26.96
11.15	61.384		41.314
11.2	55.39		50.908
11.25	44.976		72.436
11.3	70.951		49.531
11.35	73.821		81.284
11.4	51.518		79.228
11.45	53.329		69.237
11.5	46.954		78.472
11.55	62.089		63.075
11.6	64.682		6.587
11.65	66.282		0
11.7	80.209		1.502
11.75	67.951		12.025
11.8	78.897		21.692
11.85	84.677		8.837
11.9	84.786		32.033
11.95	85		7.041
12	85		27.116
12.05	83.224		18.14
12.1	69.257		2.457
12.15	70.456		31.348
12.2	78.333		80
12.25	51.895		72.538
12.3	62.655		83.198
12.35	78.287		84
12.4	79.467		84
12.45	85		84
12.5	83.359		84
12.55	82.785		84
12.6	60.47		84
12.65	62.802		84
12.7	71.269		84
12.75	93.02		81.052
12.8	69.126		60.818
12.85	48.018		78.665
12.9	48.199		60.05
12.95	43.326		30.65
13	37.176		3.583
13.05	38.354		9.595
13.1	48.185		14.889
13.15	80.11		24.588
13.2	66.827		17.471
13.25	57.229		4.417
13.3	63.79		2.141
13.35	67.374		9.474
13.4	49.431		18.683
13.45	55.639		0
13.5	35.29		0.164
13.55	38.444		1.42e-11
13.6	37.349		25.504
13.65	33.198		30.42
13.7	31.87		20.171
13.75	18.454		8.637
13.8	48.7		0
13.85	36.088		0
13.9	78.134		53.751
13.95	65.321		35.966
14	42.074		0.765
14.05	40.429		0.835
14.1	45.398		4.129
14.15	41.247		6.221
14.2	58.647		9.447
14.25	75.509		1.811
14.3	57.416		5.457
14.35	16.917		2.688
14.4	34.119		9.458
14.45	23.37		0.173
14.5	25.584		1.04
14.55	13.156		10.652
14.6	5.631		2.107
14.65	11.606		1.84
14.7	16.322		1.049
14.75	19.291		16.082
14.8	22.085		18.407
14.85	17.471		19.881
14.9	13.444		16
14.95	14.624		0.384
15	19.241		20.477
15.05	9.638		22.926
15.1	15.927		3.465
15.15	20.829		3.597
15.2	7.671		0.217
15.25	5.639		22.988
15.3	13.119		19.688
15.35	14.407		43.198
15.4	9.721		3.538
15.45	11.392		28.769
15.5	16.834		42.118
15.55	18.139		16.916
15.6	20.454		39.476
15.65	17.137		57.564
15.7	16.563		12.256
15.75	15.648		44.878
15.8	18.975		12.247
15.85	16.338		7.373
15.9	6.944		15.637
15.95	20.945		23.956
16	22.704		21.073
16.05	28.355		32.609
16.1	24.617		32.368
16.15	38.881		21.195
16.2	40.885		29.268
16.25	17.667		8
16.3	41.928		17.426
16.35	53.637		1.1
16.4	41.132		5.13
16.45	36.484		13.672
16.5	8.454		5.843
16.55	45.85		10.568
16.6	67.051		1.923
16.65	41.895		2.473
16.7	41.086		0
16.75	73.277		0.244
16.8	55.338		3.44
16.85	29.332		2.055
16.9	23.311		0
16.95	19.133		0
17	6.872		0
17.05	4.576		0.027
17.1	12.845		0.116
17.15	6.358		0
17.2	3.955		0
17.25	11.865		0
17.3	1.608		0
17.35	1.428		0
17.4	6.169		0.299
17.45	7.759		0
17.5	10.481		0
17.55	1.419		0
17.6	4.889		0
17.65	2.489		0
17.7	1.579		0
17.75	2.047		0
17.8	10.819		0
17.85	12.385		0
17.9	3.309		0
17.95	3.753		0.319
18	5.966		0
18.05	11.407		6.617
18.1	6.36		10.1
18.15	15.821		0
18.2	10.615		0
18.25	15.786		0.936
18.3	25.004		0.249
18.35	33.642		0
18.4	28.67		0.034
18.45	36.426		0
18.5	47.272		0
18.55	33.049		0
18.6	30.808		0
18.65	53.064		1.578
18.7	45.358		8.764
18.75	31.463		0
18.8	32.896		0
18.85	33.981		0.617
18.9	17.17		0.152
18.95	25.778		0.778
19	23.415		32.652
19.05	31.498		8.124
19.1	29.383		0
19.15	21.989		2.827
19.2	9.325		26.513
19.25	16.015		32.412
19.3	23.009		38.963
19.35	16.364		53.914
19.4	20.667		44.099
19.45	19.562		83.202
19.5	15.443		56.649
19.55	25.221		71.388
19.6	18.09		75.429
19.65	31.182		76.742
19.7	45.217		63.663
19.75	29.872		84
19.8	49.062		73.236
19.85	32.753		48.444
19.9	22.594		40.999
19.95	14.947		37.601
20	18.916		17.877
20.05	14.556		8.938
20.1	27.216		0.888
20.15	15.251		0
20.2	5.733		0
20.25	12.656		0
20.3	5.667		0
20.35	12.091		0
20.4	5.697		0
20.45	8.905		0
20.5	13.964		0
20.55	8.208		0
20.6	4.56		0
20.65	5.396		0
20.7	8.154		0
20.75	2.469		0
20.8	4.184		0
20.85	3.599		0
20.9	3.39		0
20.95	1.83		0
21	1.333		0
21.05	1.333		0
21.1	1.333		0
21.15	1.333		0
21.2	1.333		0
21.25	5.353		0
21.3	7.613		0
21.35	6.055		0
21.4	7.614		0
21.45	7.462		0
21.5	12.198		0
21.55	13.609		0
21.6	33.174		0
21.65	13.222		0
21.7	6.383		0
21.75	5.153		0
21.8	10.18		0
21.85	6.022		0
21.9	2.429		0
21.95	12.823		0
22	12.199		8.201
22.05	7.781		5.326
22.1	2.395		0
22.15	2.056		0
22.2	3.517		0
22.25	9.698		0
22.3	5.17		0
22.35	3.987		0
22.4	4.165		0
22.45	7.886		0
22.5	4.083		0
22.55	1.926		0
22.6	1.333		0
22.65	1.333		0
	1.333		0
	1.333		0
	1.333		0
	1.333		0
	2.528		0
	5.143		0
22.7	3.333		0
22.75	6.848		0
22.8	2.396		0
22.85	1.333		0
22.9	2.943		0
22.95	5.435		0
23	3.562		0
23.05	8.355		0
23.1	7.698		0
23.15	9.951		0
23.2	7.795		0
23.25	4.117		0
23.3	10.933		0
23.35	3.619		0
23.4	2.703		0
23.45	1.333		0
23.5	1.545		0
23.55	5.747		0
23.6	9.704		0
23.65	4.329		0
23.7	1.48		0
23.75	1.333		0
23.8	1.333		0
23.85	5.058		0
23.9	5.466		0
23.95	5.877		0
24	11.21		0
24.05	11.667		0

## Sheet: Figure 1F
	Mito-ATP5a		lncMtDloop
0.1	24.667		25.667
0.15	20.816		17.409
0.2	15.523		15.944
0.25	23.418		15.874
0.3	11.558		9.74
0.35	6.726		8.041
0.4	8.582		20.769
0.45	17.157		15.869
0.5	10.068		10.138
0.55	3.197		2.975
0.6	12.376		10.152
0.65	19.463		39.034
0.7	20.253		19.474
0.75	16.171		11.49
0.8	13.279		9.946
0.85	14.234		13.217
0.9	10.339		3.279
0.95	8.898		4.868
1	8.099		6.964
1.05	8.814		8.136
1.1	26.423		13.939
1.15	29.274		14.123
1.2	23.673		22.036
1.25	29.916		29.043
1.3	35.758		15.906
1.35	23.614		20.214
1.4	18.063		10.328
1.45	27.922		18.741
1.5	19.984		17.444
1.55	15.708		13.726
1.6	19.718		18.08
1.65	17.427		14.112
1.7	13.235		10.768
1.75	19.197		10.498
1.8	26.966		17.458
1.85	23.742		18.799
1.9	18.915		17.568
1.95	20.929		19.867
2	25.615		32.492
2.05	9.413		13.749
2.1	13.205		12.466
2.15	24.108		17.916
2.2	9.554		5.476
2.25	20.037		12.765
2.3	16.292		11.807
2.35	11.766		10.235
2.4	22.811		20.723
2.45	14.407		10.522
2.5	13.716		15.462
2.55	11.29		10.752
2.6	14.839		18.023
2.65	14.725		10.836
2.7	15.076		9.49
2.75	9.139		3.182
2.8	15.027		7.006
2.85	19.462		11.958
2.9	17.576		27.177
2.95	13.877		9.163
3	18.485		17.097
3.05	8.653		6.384
3.1	17.112		16.819
3.15	16.126		8.778
3.2	7.19		5.148
3.25	13.531		13.201
3.3	15.672		19.794
3.35	21.265		12.108
3.4	19.627		11.043
3.45	12.807		20.875
3.5	31.589		59.919
3.55	46.937		42.976
3.6	36.428		30.173
3.65	22.327		21.461
3.7	15.382		9.443
3.75	27.498		27.175
3.8	27.942		16.97
3.85	35.681		28.309
3.9	26.269		28.946
3.95	29.516		30.289
4	42.119		28.883
4.05	51.969		30.307
4.1	56.714		32.906
4.15	68.404		56.306
4.2	62.505		39.411
4.25	78.545		29.544
4.3	119.955		76.291
4.35	124.388		78.708
4.4	112.746		65.573
4.45	84.876		60.487
4.5	111.861		50.489
4.55	93.072		36.736
4.6	87.553		37.656
4.65	86.995		46.706
4.7	127.533		73.466
4.75	112.428		81.833
4.8	79.736		46.77
4.85	114.44		53.082
4.9	96.271		32.931
4.95	96.329		54.551
5	104.974		100.491
5.05	95.826		82.109
5.1	96.007		70.136
5.15	100.378		82.952
5.2	94.401		39.771
5.25	96.805		94.332
5.3	93.973		90.302
5.35	89.308		83.019
5.4	98.216		98.216
5.45	101.529		101.529
5.5	98.885		98.885
5.55	101.01		92.928
5.6	101.876		84.599
5.65	96.269		91.658
5.7	90.133		50.283
5.75	93.583		68.917
5.8	95.061		55.783
5.85	104.896		91.422
5.9	111.679		107.932
5.95	116.111		106.358
6	92.057		91.94
6.05	93.334		78.02
6.1	97.209		82.797
6.15	95.402		60.896
6.2	106.177		84.542
6.25	102.232		83.472
6.3	102.1		78.058
6.35	95.218		87.599
6.4	98.022		67.175
6.45	96.597		96.09
6.5	94.494		65.766
6.55	96.57		47.199
6.6	90.122		72.402
6.65	100.66		88.618
6.7	103.523		80.699
6.75	98.48		81.275
6.8	116.193		82.31
6.85	123.121		93.482
6.9	143.992		93.786
6.95	120.724		58.092
7	115.167		67.327
7.05	112.042		64.01
7.1	102.292		54.501
7.15	113.573		84.127
7.2	149.231		107
7.25	135.101		113.104
7.3	98.212		58.844
7.35	123.627		100.509
7.4	107.22		80.613
7.45	117.027		94.423
7.5	124.55		95.21
7.55	128.073		100.416
7.6	112.814		77.566
7.65	112.812		63.486
7.7	122.517		119.55
7.75	122.395		103.968
7.8	120.158		96.656
7.85	126.44		69.017
7.9	119.589		101.217
7.95	115.103		76.108
8	132.09		109.14
8.05	114.853		81.647
8.1	114.331		71.468
8.15	140.93		68.738
8.2	100.53		48.436
8.25	102.03		45.067
8.3	126.226		60.706
8.35	120.308		84.857
8.4	125.801		81.518
8.45	129.924		47.931
8.5	119.496		65.423
8.55	115.285		70.28
8.6	128.809		71.941
8.65	136.148		117.254
8.7	126.777		86.471
8.75	123.935		79.165
8.8	111.609		55.971
8.85	99.634		35.076
8.9	123.118		79.063
8.95	111.144		69.563
9	127.535		109.88
9.05	106.978		89.006
9.1	116.937		85.814
9.15	129.319		81.74
9.2	121.367		82.294
9.25	133.299		92.716
9.3	124.171		71.459
9.35	113.302		54.551
9.4	105.68		57.142
9.45	113.62		66.535
9.5	112.935		76.349
9.55	101.549		41.229
9.6	92.089		26.684
9.65	95.377		63.638
9.7	102.939		51.798
9.75	103.305		52.449
9.8	104.039		56.769
9.85	102.198		67.013
9.9	84.041		63.755
9.95	85.046		49.583
10	80.364		26.502
10.05	82.63		43.88
10.1	77.909		40.837
10.15	101.94		40.731
10.2	78.711		49.99
10.25	66.559		28.46
10.3	53.748		27.991
10.35	72.473		54.911
10.4	56.923		50.905
10.45	44.124		22.034
10.5	38.384		21.279
10.55	28.399		12.615
10.6	44.336		33.249
10.65	35.071		29.18
10.7	32.247		18.908
10.75	24.485		17.82
10.8	55.077		44.918
10.85	53.377		51.867
10.9	47.554		29.271
10.95	47.235		36.754
11	33.64		37.001
11.05	28.549		27.478
11.1	17.912		51.746
11.15	55.967		43.986
11.2	47.527		35.021
11.25	29.226		19.178
11.3	26.832		37.689
11.35	22.217		35.803
11.4	25.5		40.167
11.45	64.45		38.57
11.5	84.645		41.125
11.55	45.773		41.643
11.6	59.004		35.842
11.65	73.957		30.066
11.7	89.59		41.492
11.75	84.778		34.747
11.8	84.867		42.891
11.85	66.663		26.645
11.9	102.867		50.735
11.95	89.756		47.633
12	88.206		62.179
12.05	53.422		31.038
12.1	49.645		29.95
12.15	58.772		19.167
12.2	58.115		22.784
12.25	30.612		9.79
12.3	20.547		7.544
12.35	22.282		13.578
12.4	22.15		14.781
12.45	10.861		33.12
12.5	17.345		13.651
12.55	24.068		22.469
12.6	31.586		42.343
12.65	18.031		7.428
12.7	50.217		21.496
12.75	57.758		15.296
12.8	59.021		13.129
12.85	60.963		28.658
12.9	68.878		38.645
12.95	54.001		21.204
13	47.855		42.985
13.05	32.133		41.853
13.1	28.457		35.434
13.15	28.794		9.606
13.2	21.017		6.884
13.25	36.104		29.357
13.3	30.877		19.458
13.35	28.055		13.687
13.4	9.643		3.277
13.45	18.525		19.273
13.5	12.171		11.531
13.55	8.954		6.487
13.6	28.36		5.931
13.65	33.11		5.1
13.7	32.238		5.258
13.75	43.835		14.643
13.8	33.151		3.987
13.85	36.897		2.502
13.9	51.815		19.208
13.95	64.59		35.325
14	53.697		23.621
14.05	62.727		31.37
14.1	63.262		30.517
14.15	63.702		44.226
14.2	78.321		43.167
14.25	85.642		37.452
14.3	94.152		56.274
14.35	93.012		37.643
14.4	89.456		40.335
14.45	93.505		37.921
14.5	92.077		45.275
14.55	83.77		30.066
14.6	87.831		24.935
14.65	80.868		27.815
14.7	78.467		34.601
14.75	90.518		37.006
14.8	68.389		16.169
14.85	52.249		15.268
14.9	70.22		25.876
14.95	86.999		39.292
15	79.568		28.137
15.05	90.845		44.203
15.1	88.2		20.897
15.15	91.759		58.81
15.2	94.362		43.728
15.25	90.282		26.123
15.3	86.562		20.64
15.35	91.676		26.418
15.4	92.341		51.767
15.45	87.322		56.629
15.5	97.763		54.856
15.55	97.522		53.806
15.6	90.617		61.236
15.65	94.424		84.819
15.7	89.811		81.87
15.75	91.811		44.364
15.8	93.777		58.684
15.85	91.414		84.849
15.9	90.49		84.851
15.95	89.615		51.669
16	86.916		44.084
16.05	91.884		34.622
16.1	97.833		42.502
16.15	95.445		38.204
16.2	89.847		57.781
16.25	103.743		38.1
16.3	92.196		64.923
16.35	84.909		41.108
16.4	93.226		39.685
16.45	91.869		72.833
16.5	86.154		56.567
16.55	83.39		34.669
16.6	67.155		32.725
16.65	70.31		39.504
16.7	75.867		39.272
16.75	64.556		23.772
16.8	40.629		18.861
16.85	51.438		58.183
16.9	63.699		49.729
16.95	72.529		47.99
17	84.143		20.187
17.05	87.5		40.833
17.1	87.89		66.043
17.15	75.786		25.893
17.2	70.955		31.593
17.25	72.652		29.965
17.3	82.565		41.977
17.35	86.654		48.184
17.4	89.394		44.469
17.45	88.854		30.598
17.5	79.005		45.951
17.55	88.52		30.998
17.6	91.831		77.347
17.65	83.332		29.392
17.7	91.35		31.344
17.75	107.533		53.091
17.8	96.533		28.867
17.85	84.194		22.059
17.9	59.299		2.099
17.95	57.927		29.384
18	74.506		31.611
18.05	85.857		19.114
18.1	89.532		29.542
18.15	74.115		32.154
18.2	60.451		16.95
18.25	68.99		48.142
18.3	72.025		29.052
18.35	83.275		12.79
18.4	86.148		30.089
18.45	85.79		23.339
18.5	87.991		13.69
18.55	72.675		14.049
18.6	70.447		17.687
18.65	60.552		31.244
18.7	70.087		11.017
18.75	61.34		18.669
18.8	49.629		28.403
18.85	40.91		46.066
18.9	56.173		32.086
18.95	47.85		16.612
19	65.226		19.604
19.05	51.898		13.297
19.1	23.396		17.054
19.15	33.531		15.242
19.2	36.024		14.183
19.25	36.587		22.238
19.3	19.948		21.239
19.35	23.088		15.086
19.4	28.569		18.872
19.45	11.802		9.336
19.5	13.579		16.881
19.55	15.886		10.795
19.6	14.84		15.434
19.65	25.78		15.291
19.7	12.262		3.118
19.75	4.137		1.949
19.8	4.719		7.638
19.85	9.77		19.614
19.9	7.332		6.466
19.95	9.081		4.392
20	13.413		12.565
20.05	5.441		2.63
20.1	15.457		2.628
20.15	19.811		5.762
20.2	21.654		12.663
20.25	7.131		6.814
20.3	14.151		9.776
20.35	19.452		16.367
20.4	14.354		3.813
20.45	23.872		21.998
20.5	10.505		14.741
20.55	16.719		6.64
20.6	31.958		17.477
20.65	19.381		13.735
20.7	16.595		15.397
20.75	11.746		8.006
20.8	10.801		7.738
20.85	17.685		3.723
20.9	9.829		2.449
20.95	11.923		8.953
21	10.733		2.788
21.05	21.119		5.34
21.1	23.386		11.66
21.15	7.931		12.344
21.2	10.069		10.002
21.25	8.887		5.679
21.3	20.685		12.817
21.35	25.497		22.528
21.4	14.031		8.737
21.45	11.829		7.969
21.5	5.09		9.499
21.55	9.32		13.807
21.6	21.049		11.047
21.65	16.113		9.82
21.7	10.339		10.223
21.75	14.785		13.558
21.8	16.552		18.786
21.85	14.335		15.131
21.9	11.729		19.609
21.95	27.514		18.186
22	23.497		14.45
22.05	23.582		13.968
22.1	22.378		19.203
22.15	26.416		20.029
22.2	17.049		15.697
22.25	12.936		21.826
22.3	13.353		37.793
22.35	6.195		10.875
22.4	10.014		7.157
22.45	12.219		10.362
22.5	13.585		6.57
22.55	23.587		32.844
22.6	16.121		12.633
22.65	14.253		14.215
22.55	26.667		17.667

## Sheet: Figure 1G
	Mito-ATP5a		lncMtDloop
0.05	3.75		5
0.1	3		3.121
0.15	3		4.463
0.2	3.511		3.121
0.25	4.115		2.907
0.3	3.498		3.808
0.35	3.63		3.63
0.4	3		3.144
0.45	3.257		3
0.5	3.333		3
0.55	3.384		7.31
0.6	3		5.51
0.65	3		2.937
0.7	3		3
0.75	3.62		3.62
0.8	3.711		3.937
0.85	5.353		3.768
0.9	6.699		4.092
0.95	5.319		5.99
1	3.363		6
1.05	7.217		5.115
1.1	9.368		4.68
1.15	7.997		5.911
1.2	9.629		7.719
1.25	10.017		6.206
1.3	7.941		5.727
1.35	10.721		4.218
1.4	10.73		14.661
1.45	9.901		6.753
1.5	19.203		6.956
1.55	10.465		6.184
1.6	1.289		3.572
1.65	0		6.996
1.7	0		5.45
1.75	0		9.343
1.8	0		10.727
1.85	0		17.784
1.9	0		14.01
1.95	0		15.761
2	0		17.536
2.05	0		17.439
2.1	0		14.088
2.15	0		18.5
2.2	0		17.716
2.25	0		17.59
2.3	7.88		21.894
2.35	42.852		36.757
2.4	67.42		38.974
2.45	71.045		38.408
2.5	93.991		37.066
2.55	97.497		52.322
2.6	92.597		66.979
2.65	104.333		67.304
2.7	92.566		71.177
2.75	116.398		58.913
2.8	130.274		83.295
2.85	121.662		86.493
2.9	106.836		96.63
2.95	113.864		120.472
3	106.2		142.466
3.05	115.484		174.75
3.1	124.087		186.185
3.15	130.756		212.953
3.2	130.612		207.781
3.25	112.49		230.22
3.3	128.925		244.286
3.35	141.192		242.861
3.4	147.983		221.937
3.45	145.363		199.868
3.5	134.115		175.094
3.55	136.165		208.015
3.6	139.798		181.887
3.65	132.826		173.846
3.7	145.086		161.826
3.75	151.639		137.777
3.8	151.721		118.658
3.85	160.157		131.876
3.9	179.148		142.692
3.95	196.955		136.385
4	193.218		155.553
4.05	192.385		147.576
4.1	194.245		161.309
4.15	198.338		168.385
4.2	187.648		127.558
4.25	195.432		129.943
4.3	192.937		161.487
4.35	194.22		170.455
4.4	196.944		147.256
4.45	194.915		146.43
4.5	179.045		142.231
4.55	196.039		129.393
4.6	196.767		147.841
4.65	215.054		173.496
4.7	215.537		195.377
4.75	228.454		190.675
4.8	246.051		190.282
4.85	236.368		184.884
4.9	243.774		209.306
4.95	251.009		232.201
5	249.369		251.049
5.05	237.6		247.872
5.1	239.408		236.265
5.15	251.888		219.415
5.2	246.508		223.457
5.25	245.059		208.682
5.3	222.266		200.628
5.35	218.727		209.728
5.4	196.061		244.557
5.45	197.86		202.349
5.5	197.866		187.353
5.55	228.715		179.406
5.6	211.795		204.742
5.65	215.532		176.678
5.7	208		188.5
5.75	208.461		187.895
5.8	202.771		200.205
5.85	191.321		204.455
5.9	204.256		203.385
5.95	209.79		227.048
6	187.079		246.738
6.05	203.39		187.133
6.1	174.622		179.478
6.15	168.724		221.276
6.2	169.245		237.837
6.25	156.027		198.91
6.3	165.195		199.379
6.35	158.292		199.886
6.4	166.36		234.979
6.45	172.111		255
6.5	182.877		230.049
6.55	165.481		201.021
6.6	181.161		216.909
6.65	177.237		231.751
6.7	169.677		240.081
6.75	176.025		245.996
6.8	178.519		236.383
6.85	178.677		214.259
6.9	169.312		247.668
6.95	187.37		242.629
7	195.943		243.161
7.05	194.565		235.502
7.1	173.549		241.532
7.15	194.016		223.432
7.2	204.591		220.4
7.25	211.467		232.735
7.3	205.575		236.122
7.35	223.404		252.69
7.4	216.303		219.311
7.45	224.896		224.352
7.5	210.859		219.203
7.55	210.966		219.918
7.6	232.44		217.204
7.65	243.731		191.985
7.7	240.605		202.314
7.75	230.344		225.037
7.8	227.797		216.837
7.85	233.216		237.572
7.9	224.29		219.494
7.95	247.575		207.668
8	253.986		221.885
8.05	245.062		254.522
8.1	234.42		255
8.15	238.244		255
8.2	241.167		246.9
8.25	234.367		230.682
8.3	204.865		215.539
8.35	193.785		203.632
8.4	205.838		141.678
8.45	195.29		109.058
8.5	163.559		133.209
8.55	149.873		112.162
8.6	180.334		93.34
8.65	171.763		99.543
8.7	129.638		124.374
8.75	147.929		113.328
8.8	153.62		107.318
8.85	142.105		108.004
8.9	152.982		130.585
8.95	113.431		164.743
9	126.928		175.542
9.05	133.193		155.859
9.1	141.726		147.498
9.15	137.997		122.965
9.2	135.589		124.684
9.25	136.455		158.634
9.3	130.961		158.718
9.35	128.865		134.189
9.4	153.39		124.841
9.45	160.479		145.541
9.5	163.58		152.299
9.55	176.169		140.95
9.6	177.624		178.11
9.65	195.921		215
9.7	224.683		226.786
9.75	207.205		225.485
9.8	201.745		233.511
9.85	186.611		224.853
9.9	184.924		222.36
9.95	174.021		248.295
10	175.141		205.725
10.05	169.042		188.11
10.1	143.449		170.579
10.15	137.838		139.548
10.2	142.705		176.519
10.25	126.242		135.541
10.3	114.629		130.427
10.35	117.79		112.173
10.4	107.791		87.16
10.45	119.244		87.401
10.5	133.222		101.884
10.55	131.352		110.93
10.6	131.522		84.149
10.65	131.522		88.968
10.7	118.918		99.187
10.75	131.872		88.167
10.8	133.82		122.906
10.85	130.906		128.11
10.9	132.071		135.72
10.95	136.32		131.936
11	149.572		128.985
11.05	162.746		124.554
11.1	163.119		123.948
11.15	167.868		146.132
11.2	161.547		152.138
11.25	153.477		158.11
11.3	146.595		151.228
11.35	133.5		137.75
11.4	142.434		134.795
11.45	116.473		136.623
11.5	106.758		162.717
11.55	116.325		134.965
11.6	111.685		147.725
11.65	112.728		142.535
11.7	110.541		169.37
11.75	92.099		151.731
11.8	94.624		143.388
11.85	94.848		153.58
11.9	93.796		178.425
11.95	110.858		138.444
12	103.27		160.124
12.05	97.413		127.533
12.1	86.999		148.379
12.15	90.736		157.241
12.2	102.525		164.306
12.25	84.342		156.227
12.3	87.679		133.632
12.35	99.101		130.3
12.4	109.359		113.158
12.45	101.767		97.67
12.5	95.549		123.233
12.55	103.185		95.409
12.6	111.921		88.012
12.65	110.201		90.573
12.7	103.936		101.191
12.75	84.068		114.83
12.8	83.483		112.672
12.85	102.363		114.18
12.9	86.063		104.858
12.95	93.673		95.613
13	92.122		88.674
13.05	78.742		106.326
13.1	74.799		91.995
13.15	75.064		118.635
13.2	84.597		112.386
13.25	92.458		100.847
13.3	74.6		110.511
13.35	70.99		107.717
13.4	81.715		99.222
13.45	79.874		84.301
13.5	72.229		61.342
13.55	69.451		55.873
13.6	79.903		67.612
13.65	61.623		41.828
13.7	48.69		38.278
13.75	46.719		43.331
13.8	47.337		39.917
13.85	35.065		33.788
13.9	33.27		31.115
13.95	24.974		28.287
14	30.285		29.543
14.05	21.553		27.113
14.1	24.061		15.692
14.15	19.408		15.576
14.2	13.607		16.099
14.25	13.61		15.896
14.3	15.469		11.505
14.35	15.466		10.586
14.4	8.168		10.414
14.45	9.537		10.891
14.5	10.633		6.677
14.55	8.907		8.246
14.6	6.843		12.378
14.65	7.3		10.367
14.7	8.647		11.156
14.75	7.381		9.051
14.8	8.153		7.063
14.85	7.375		15.205
14.9	6.078		10.272
14.95	7.241		7.805
15	6.781		5.538
15.05	6.884		6.628
15.1	6.944		9.415
15.15	5.267		10.961
15.2	6.688		8.295
15.25	5.229		16.148
15.3	6.032		8.717
15.35	4.645		7.4
15.4	9.644		5.805
15.45	6.897		4.981
15.5	9.553		5.677
15.55	7.327		6.96
15.6	3.558		8.378
15.65	5.376		11.384
15.7	6.04		9.508
15.75	5.837		12.25
15.8	5.274		15.133
15.85	4.06		11.235
15.9	9.223		10
15.95	9.154		6.052
16	7.718		6.01
16.05	7.262		5.502
16.1	5.826		3.89
16.15	7.372		8.49
16.2	10.562		6.463
16.25	7.314		4.791
16.3	4.967		10.036
16.35	6.348		16.419
16.4	4.138		7.442
16.45	4.642		6.308
16.5	4.614		6.645
16.55	3.245		3.616
16.6	3.044		9.432
16.65	3.753		3.803
16.7	3.058		3
16.75	3.727		4.945
16.8	4.572		4.994
16.85	4.745		4.835
16.9	4.406		8.075
16.95	3.25		8.231
17	3.5		5.25
17.05
17.1
17.15
17.2
17.25
17.3
17.35
17.4
17.45
17.5
17.55
17.6
17.65
17.7
17.75
17.8
17.85
17.9
17.95
18
18.05
18.1
18.15
18.2
18.25
18.3
18.35
18.4
18.45
18.5
18.55
18.6
18.65
18.7
18.75
18.8
18.85
18.9
18.95
19
19.05
19.1
19.15
19.2
19.25
19.3
19.35
19.4
19.45
19.5
19.55
19.6
19.65
19.7
19.75
19.8
19.85
19.9
19.95
20
20.05
20.1
20.15
20.2
20.25
20.3
20.35
