# Supplementary material for: The mitochondrial long non-coding RNA lncMtloop regulates mitochondrial transcription and suppresses Alzheimer’s disease
Source: EMBO J. 2024 Oct 18;43(23):6001–31. doi: 10.1038/s44318-024-00270-7 (PMC11612450; doi:10.1038/s44318-024-00270-7)
Supplement: Supplementary file 7 — Source data Fig. 2 [file 44318_2024_270_MOESM7_ESM.zip]

Archive with 11 entries (8 files):
- Fig 2/~$Figure 2.xlsx
- Fig 2/Figure 2.xlsx
- Fig 2/Figure 2E/
- Fig 2/Figure 2E/RNA pull-dowm-VDAC1.Tif
- Fig 2/Figure 2E/RNA pull-down-PNPASE.tif
- Fig 2/Figure 2G/
- Fig 2/Figure 2G/Northern blot-down lane.tif
- Fig 2/Figure 2G/Northern blot-up lane.tif
- Fig 2/Figure 2K/
- Fig 2/Figure 2K/In vitro transcription of lncMtDloop.tif
- Fig 2/Figure 2K/RNA pull down of truncted lncMtDloop.tif
