# Supplementary material for: The mitochondrial long non-coding RNA lncMtloop regulates mitochondrial transcription and suppresses Alzheimer’s disease
Source: EMBO J. 2024 Oct 18;43(23):6001–31. doi: 10.1038/s44318-024-00270-7 (PMC11612450; doi:10.1038/s44318-024-00270-7)
Supplement: Supplementary file 7 — Source data Fig. 2 [file 44318_2024_270_MOESM7_ESM.zip › Fig 2/Figure 2.xlsx]

## Sheet: Figure 2B
			Total fraction									Mitochondrial fraction
vectorcontrol	0.928374	0.856254	1.12462	0.988133	0.868207	1.30385			1.06437	0.819794	0.788218	0.99539	1.02337	1.42734
vector3’UTR	1.03487	0.870215	0.606864	1.05661	0.829	1.71647			0.897095	1.09936	0.802923	1.217	0.791869	1.32256
lncMtDloopcontrol	3.14439	2.82734	2.86019	2.51887	2.50726	3.24026			1.76949	1.30134	1.14605	1.70921	1.54043	1.22264
lncMtDloop3‘UTR	2.4387	3.316	3.33136	2.48994	1.99923	2.46134			3.47417	4.801	4.3873	3.57184	5.66994	5.08648

## Sheet: Figure 2F
	lncMtDloop	7S RNA	12S rRNA
	59.7693	2.78176	1.63505
	86.4823	6.09235	1.90572
	98.3146	6.13473	3.65617

## Sheet: Figure 2H
	Total fraction								Mitochondrial fraction
Vector	1.18372	1.02574	1.00696	0.780967	0.728668	1.19196	1.30435	0.92445	0.962039	1.1	0.614506	0.781418	2.51548	0.964264	0.727406	1.11535
PNPASE	0.959264	0.928731	1.32562	0.899171	1.39152	1.21419	1.84038	2.05148	2.58023	2.89621	1.88884	1.93299	2.58023	0.937896	2.58023	2.19999

## Sheet: Figure 2I
	Total fraction								Mitochondrial fraction
Vector	1.11246	1.13583	1.2006	0.891156	0.975186	0.966215	1.16776	0.672256	1.10893	0.983388	0.917534	1.0613	1.03946	1.13223	0.828841	0.965379
si-PNPASE	0.9888	0.929	0.944147	1.21174	1.34141	1.00029	0.939794	0.728878	0.243023	0.685787	0.425088	0.41251	0.440079	0.663959	0.514948	0.383997
