# Supplementary material for: The mitochondrial long non-coding RNA lncMtloop regulates mitochondrial transcription and suppresses Alzheimer’s disease
Source: EMBO J. 2024 Oct 18;43(23):6001–31. doi: 10.1038/s44318-024-00270-7 (PMC11612450; doi:10.1038/s44318-024-00270-7)
Supplement: Supplementary file 8 — Source data Fig. 3 [file 44318_2024_270_MOESM8_ESM.zip]

Archive with 13 entries (9 files):
- Fig 3/3D/
- Fig 3/3D/RNA pull down of TFAM.tif
- Fig 3/3F/
- Fig 3/3F/IF of TFAM.tif
- Fig 3/3F/Merge.tif
- Fig 3/3F/RNAscope of lncMtDloop.tif
- Fig 3/3I/
- Fig 3/3I/RNA pull down of truncted lncMtDloop.tif
- Fig 3/3M/
- Fig 3/3M/EMSA-TFAM.tif
- Fig 3/3M/EMSA-TFAM1.tif
- Fig 3/3M/═╝╞1⁄410.tif
- Fig 3/Figure 3.xlsx
