# Supplementary material for: The mitochondrial long non-coding RNA lncMtloop regulates mitochondrial transcription and suppresses Alzheimer’s disease
Source: EMBO J. 2024 Oct 18;43(23):6001–31. doi: 10.1038/s44318-024-00270-7 (PMC11612450; doi:10.1038/s44318-024-00270-7)
Supplement: Supplementary file 8 — Source data Fig. 3 [file 44318_2024_270_MOESM8_ESM.zip › Fig 3/Figure 3.xlsx]

## Sheet: Figure 3C
	Interaction propensity		Discriminative power
SSBP	20		54
TEFM	13		37
TERF1	3		20
TERF2	15		44
TERF3	9		30
TERF4	1		17
TFAM	72		98
TFB1M	35		81
TFB2M	23		61

## Sheet: Figure 3E
	lncMtDloop	7S RNA	12S rRNA
	204.932	23.1563	48.5029
	187.923	41.1932	47.2093
	144.207	17.659	72.9583

## Sheet: Figure 3G
		TFAM		lncMtDloop
	0.084459	9.5		3.25
	0.168919	10.805		3.439
	0.253378	12.783		4.719
	0.337838	5.658		4.572
	0.422297	4.167		5.132
	0.506757	5.575		6.941
	0.591216	9.569		4.372
	0.675676	6.796		3.597
	0.760135	6		9.464
	0.844595	6		4.122
	0.929054	6.054		3.275
	1.08446	18.432		6.39
	1.16892	8.238		5.536
	1.25338	6.63		9.272
	1.33784	7.306		9.566
	1.4223	16.017		6.338
	1.50676	21.77		3.531
	1.59122	7.947		5.15
	1.67568	4.897		6.548
	1.76014	6.88		7.972
	1.84459	16.008		3.318
	1.92905	19.429		5.648
	2.08446	7.052		19.857
	2.16892	15.396		41.629
	2.25338	15.956		62.605
	2.33784	15.938		63.59
	2.4223	32.94		45.306
	2.50676	13.439		17.716
	2.59122	6.429		6.75
	2.67568	14.124		22.784
	2.76014	8.378		20.484
	2.84459	7.711		11.783
	2.92905	9.773		6.108
	3.08446	16.768		13.533
	3.16892	18.782		15.037
	3.25338	18.418		6.719
	3.33784	13.67		12.102
	3.4223	17.03		9.943
	3.50676	9.602		4.861
	3.59122	17.305		12.504
	3.67568	26.732		9.41
	3.76014	6.184		3.076
	3.84459	4.321		14.474
	3.92905	62.471		17.421
	4.08446	25.447		13.692
	4.16892	15.335		7.499
	4.25338	19.393		7.84
	4.33784	29.268		10.727
	4.4223	24.634		7.931
	4.50676	25.5		10
	4.59122	19.732		14.871
	4.67568	36.361		13.511
	4.76014	78.698		24.552
	4.84459	75.238		46.529
	4.92905	130.829		79.983
	5.08446	171.289		131.928
	5.16892	202.255		159.714
	5.25338	157.063		109.868
	5.33784	151.22		71.426
	5.4223	143.206		66.861
	5.50676	97.993		34.857
	5.59122	91.261		23.699
	5.67568	81.206		28.07
	5.76014	61.051		26.745
	5.84459	55.514		16.407
	5.92905	51.73		25.324
	6.08446	48.539		28.793
	6.16892	60.653		26.29
	6.25338	53.663		27.855
	6.33784	49.971		19.206
	6.4223	53.546		18.827
	6.50676	52.976		26.696
	6.59122	57.471		56.801
	6.67568	77.785		48.906
	6.76014	74.288		16.666
	6.84459	68.489		23.669
	6.92905	56.942		27.227
	7.08446	82.622		33.638
	7.16892	72.697		21.448
	7.25338	72.811		31.066
	7.33784	59.594		45.873
	7.4223	78.457		42.485
	7.50676	93.983		31.261
	7.59122	143.06		28.012
	7.67568	110.061		42.25
	7.76014	74.927		77.356
	7.84459	131.712		48.313
	7.92905	134.814		26.995
	8.08446	185.701		56.142
	8.16892	149.498		37.227
	8.25338	139.211		38.913
	8.33784	194.643		31.745
	8.4223	114.208		59.684
	8.50676	162.211		43.781
	8.59122	168.628		32.043
	8.67568	157.876		44.695
	8.76014	186.182		76.788
	8.84459	184.582		124.915
	8.92905	235.25		149
	9.08446	240.426		134.624
	9.16892	213.606		110.168
	9.25338	207.512		97.315
	9.33784	210.814		77.026
	9.4223	213.428		59.137
	9.50676	185.777		72.831
	9.59122	195.898		93.52
	9.67568	116.599		68.591
	9.76014	150.363		45.928
	9.84459	164.371		43.315
	9.92905	119.41		60.008
	10.0845	165.318		51.751
	10.1689	170.86		40.396
	10.2534	164.648		63.235
	10.3378	178.967		104.423
	10.4223	224.962		122.854
	10.5068	255		158.019
	10.5912	255		217.924
	10.6757	255		249.519
	10.7601	252.062		213.255
	10.8446	251.801		181.842
	10.9291	251.039		146.365
	11.0845	233.529		116.771
	11.1689	242.331		153.729
	11.2534	188.97		102.442
	11.3378	232.929		113.478
	11.4223	232.631		85.428
	11.5068	222		79.291
	11.5912	173.569		97.598
	11.6757	139.483		100.552
	11.7601	157.996		83.538
	11.8446	188.605		90.18
	11.9291	161.529		80.88
	12.0845	105.866		63.017
	12.1689	98.842		45.679
	12.2534	75.578		35.982
	12.3378	108.723		58.56
	12.4223	98.662		32.974
	12.5068	106.52		34.81
	12.5912	161.528		87.883
	12.6757	207.913		78.408
	12.7601	251.23		125.786
	12.8446	224.403		145.985
	12.9291	214.156		124.311
	13.0845	231.261		81.537
	13.1689	251.75		51.157
	13.2534	255		71.789
	13.3378	253.574		133.213
	13.4223	251.25		116.75
	13.5068	245.776		123.843
	13.5912	221.808		86.787
	13.6757	126.82		54.603
	13.7601	92.926		52.344
	13.8446	78.966		48.999
	13.9291	72.975		46.151
	14.0845	47.403		60.138
	14.1689	27.004		43.468
	14.2534	35.466		27.476
	14.3378	36.52		8.547
	14.4223	66.512		36.849
	14.5068	66.816		13.748
	14.5912	45.532		32.971
	14.6757	65.995		39.582
	14.7601	67.826		21.044
	14.8446	66.752		25.138
	14.9291	107.755		49.303
	15.0845	112.88		35.308
	15.1689	106.198		37.072
	15.2534	100.661		46.436
	15.3378	90.633		78.143
	15.4223	132.556		40.506
	15.5068	142.907		55.013
	15.5912	176.323		63.812
	15.6757	145.019		52.337
	15.7601	169.768		124.854
	15.8446	212.1		92.005
	15.9291	192.056		116.291
	16.0845	156.654		108.889
	16.1689	173.857		92.951
	16.2534	178.58		102.714
	16.3378	227.866		114.31
	16.4223	254.09		123.829
	16.5068	250.838		121.761
	16.5912	237.413		162.699
	16.6757	235.487		150.393
	16.7601	255		163.44
	16.8446	255		174.974
	16.9291	255		177.118
	17.0845	255		165.021
	17.1689	255		146.252
	17.2534	254.663		110.806
	17.3378	255		118.924
	17.4223	255		119.704
	17.5068	255		111.915
	17.5912	255		101.848
	17.6757	255		110.278
	17.7601	255		144.701
	17.8446	255		148.25
	17.9291	255		148.18
	18.0845	255		163.223
	18.1689	255		172.549
	18.2534	255		205.411
	18.3378	255		234.674
	18.4223	255		149.362
	18.5068	255		130.459
	18.5912	249.546		92.143
	18.6757	254.365		71.86
	18.7601	248.115		78.484
	18.8446	237.571		81.191
	18.9291	245.173		109.719
	19.0845	244.962		128.033
	19.1689	231.811		105.878
	19.2534	223.92		87.675
	19.3378	161.155		62.868
	19.4223	108.703		73.437
	19.5068	103.972		64.834
	19.5912	111.321		46.294
	19.6757	147.416		51.118
	19.7601	125.959		36.566
	19.8446	75.889		49.802
	19.9291	97.516		29.68
	20.0845	126.715		69.235
	20.1689	72.118		40.057
	20.2534	66.125		20.299
	20.3378	51.86		20.611
	20.4223	50.673		17.964
	20.5068	60.12		23.223
	20.5912	36.281		12.786
	20.6757	28.64		21.158
	20.7601	34.864		26.454
	20.8446	59.36		12.649
	20.9291	81.358		17.193
	21.0845	82.5		19.74
	21.1689	71.321		25.332
	21.2534	68.554		19.908
	21.3378	97.889		31.257
	21.4223	34.313		22.453
	21.5068	27.657		8.202
	21.5912	34.162		15.424
	21.6757	26.138		16.898
	21.7601	26.668		14.528
	21.8446	6.746		18.217
	21.9291	8.483		17.367
	22.0845	10.789		16.297
	22.1689	9.257		13.381
	22.2534	14.632		4.591
	22.3378	34		4.25
	22.4223	22.379		4.064
	22.5068	14.208		4.461
	22.5912	31.206		8.487
	22.6757	38.658		5.967
	22.7601	38.239		10.437
	22.8446	31.845		20.153
	22.9291	23.342		7.015
	23.0845	22.624		23.444
	23.1689	31.225		9.875
	23.2534	10.557		4.497
	23.3378	10.446		3.338
	23.4223	20.528		4.015
	23.5068	10.171		9.19
	23.5912	11.786		6.679
	23.6757	10.912		4.302
	23.7601	7.765		3.024
	23.8446	12.849		3.276
	23.9291	14.573		6.711
	24.0845	18.713		10.596
	24.1689	10.506		4.768
	24.2534	4		8.051
	24.3378	4.459		8.989
	24.4223	6.613		3.264
	24.5068	4.358		8.01
	24.5912	9.956		9.572
	24.6757	8.583		3.352
	24.7601	4.97		3.225
	24.8446	6.357		10.622
	24.9291	7.791		8.383
	25.0845	5.223		5.992
	25.1689	4		7.95
	25.2534	4		5.296
	25.3378	4.049		4.232
	25.4223	5.893		3.714
	25.5068	4		4.439
	25.5912	4.012		4.8
	25.6757	9.106		6.046
	25.7601	6.609		3
	25.8446	16.728		3
	25.9291	4.191		3.222
	26.0845	5.636		4.909
	26.1689	4.133		3.964
	26.2534	4.111		7.85
	26.3378	6.468		4.929
	26.4223	4.963		3
	26.5068	4		10.465
	26.5912	4		10.395
	26.6757	4		5.316
		4		3.5

## Sheet: Figure 3J
	LV-control						LV-lncMtDloop
IgG	0.682327	1.11615	0.789239	0.828478	1.48302	1.10079	0.844039	1.06835	0.943033	1.13712	0.886001	1.12146
TFAM	9.5701	12.6278	14.1089	12.454	13.6283	13.7231	15.8387	17.4527	18.5762	17.2125	19.7719	10.7434

## Sheet: Figure 3L
					siRNA-control														siRNA-TFAM
+200~0	1.1199	0.964009	1.09073	0.884802	1.31012	0.876531	0.99428	1.06549	0.694144				0.148956	0.903142	0.462595	1.06051	0.58406	0.168092	1.24524	0.671207	0.663913	0.466099
+200~-200	0.755776	1.36057	0.891229	0.816731	1.20183	0.759688	1.22158	0.791248	1.20134				0.405966	0.125711	0.844855	0.807994	0.97397	0.664211	0.396009	1.23007	0.71683	0.679619
+200~-400	0.589547	0.860679	1.49646	1.99184	0.149857	0.46062	0.572834	2.16844	0.709728				0.204564	0.244893	0.362618	0.21709	0.339714	1.44507	0.928482	0.441818	0.777958	0.362349
+200~-600	0.630455	1.18379	1.22584	0.900093	0.496474	1.68932	0.997464	1.17557	0.700986				0.670484	1.25899	0.949688	1.20411	1.52219	0.522623	1.08564	0.765763	1.06009
+200~-800	0.595543	1.86823	0.975009	0.538381	0.686397	0.388122	0.56993	0.668032	2.71035				1.1294	0.597647	1.27824	0.941843	1.0057	0.661558	0.544581	0.957744	0.347781
+200~-1000	0.937387	1.18783	0.852247	1.02066	0.609559	0.553325	2.28155	0.677938	0.879514				0.954778	0.198595	0.445924	1.23666	0.162628	0.511573	0.357345	1.78294	0.820286
vector	1.60754	2.2942	2.17435	1.28571	0.179178	0.103804	0.47367	0.748837	0.132712				0.191771	0.950103	0.727536	0.145459	0.144495	0.032372	0.980383	1.80008	2.92473	0.337686	1.89774

## Sheet: Figure 3N
FL	D1	D2	D3	D4	D5	D6
1.39019	1.13179	0.822799	0.408558	0.623565	0.529222	0.662172
0.639616	0.595405	0.421989	0.599547	0.560691	0.622126	0.94079
0.426892	0.366515	0.556818	0.448116	0.511195	0.934291	0.602324
1.60801	1.42597	0.569833	1.49687	0.724611	0.660644	0.992137
1.81749	1.62294	1.22146	0.865703	1.57856	1.12398	0.764159
0.901424	0.805866	0.513562	0.736425	0.671416	0.877788	0.881854

## Sheet: Figure 3O
FL	D1	D2	D3	D4	D5	D6
1.37471	0.653296	0.592768	0.594616	0.525632	0.628741	0.522406
0.86366	0.533994	0.670878	0.589724	0.678294	0.423033	0.493953
0.63099	0.670149	0.441048	0.0292066	0.711224	0.18694	0.252593
1.10937	0.292099	0.581335	0.456317	1.00276	0.582261
0.96401	0.624424	0.752697	0.681987	1.59578	0.161713	0.621884
1.24815	0.535231	0.114786	0.71331	1.90781	0.360286	0.462269
