# Supplementary material for: The mitochondrial long non-coding RNA lncMtloop regulates mitochondrial transcription and suppresses Alzheimer’s disease
Source: EMBO J. 2024 Oct 18;43(23):6001–31. doi: 10.1038/s44318-024-00270-7 (PMC11612450; doi:10.1038/s44318-024-00270-7)
Supplement: Supplementary file 9 — Source data Fig. 4 [file 44318_2024_270_MOESM9_ESM.zip]

Archive with 34 entries (28 files):
- Fig 4/Figure 4.xlsx
- Fig 4/Figure 4A/
- Fig 4/Figure 4A/lncMtDloop_human.tif
- Fig 4/Figure 4A/lncMtDloop_human_AD_CA1.tif
- Fig 4/Figure 4A/lncMtDloop_human_AD_DG.tif
- Fig 4/Figure 4A/lncMtDloop_human_AD_PFC.tif
- Fig 4/Figure 4A/lncMtDloop_human_control_CA1.tif
- Fig 4/Figure 4A/lncMtDloop_human_control_DG.tif
- Fig 4/Figure 4A/lncMtDloop_human_control_PFC.tif
- Fig 4/Figure 4C/
- Fig 4/Figure 4C/Actin_nb-human.tif
- Fig 4/Figure 4C/lncMtDloop_northern blot_human.tif
- Fig 4/Figure 4F/
- Fig 4/Figure 4F/Fig 4F.tif
- Fig 4/Figure 4F/lncMtDloop_mouse_3xTg_CA1.tif
- Fig 4/Figure 4F/lncMtDloop_mouse_3xTg_DG.tif
- Fig 4/Figure 4F/lncMtDloop_mouse_3xTg_PFC.tif
- Fig 4/Figure 4F/lncMtDloop_mouse_WT_CA1.tif
- Fig 4/Figure 4F/lncMtDloop_mouse_WT_DG.tif
- Fig 4/Figure 4F/lncMtDloop_mouse_WT_PFC.tif
- Fig 4/Figure 4H/
- Fig 4/Figure 4H/Actin_nb_mouse.tif
- Fig 4/Figure 4H/lncMtDloop_nb-mouse.tif
- Fig 4/Figure 4K/
- Fig 4/Figure 4K/Figure 4.xlsx
- Fig 4/Figure 4K/IF-MAP2-3xTg.png
- Fig 4/Figure 4K/IF-MAP2-3xTg-Merge.tif
- Fig 4/Figure 4K/IF-MAP2-WT.tif
- Fig 4/Figure 4K/RNAscope-lncMtDloop-3xTg.png
- Fig 4/Figure 4K/RNAscope-lncMtDloop-WT.png
- Fig 4/Figure 4K/RNAscope-lncMtDloop-WT-MERGE.png
- Fig 4/Figure 4M/
- Fig 4/Figure 4M/Actin_nb_m.tif
- Fig 4/Figure 4M/lncMtDloop_northern blot_m.tif
