# Supplementary material for: The mitochondrial long non-coding RNA lncMtloop regulates mitochondrial transcription and suppresses Alzheimer’s disease
Source: EMBO J. 2024 Oct 18;43(23):6001–31. doi: 10.1038/s44318-024-00270-7 (PMC11612450; doi:10.1038/s44318-024-00270-7)
Supplement: Supplementary file 9 — Source data Fig. 4 [file 44318_2024_270_MOESM9_ESM.zip › Fig 4/Figure 4.xlsx]

## Sheet: Figure 4B
		control								AD
	PFC	1	1.04	0.96	0.97	1.03	0.99	1.09	1.02	0.56	0.49	0.43	0.61	0.52	0.48	0.63	0.66
	CA1	1	1.08	0.95	1.05	1.06	0.94	0.97	1.03	0.52	0.44	0.47	0.57	0.67	0.565	0.59	0.57
	DG	1	1.03	0.92	1.01	0.99	0.9	1.08	0.97	0.49	0.57	0.63	0.61	0.53	0.55	0.67	0.61

## Sheet: Figure 4D
		control								AD
	PFC	1	1.02	0.96	1.06	0.94	1.08	0.96	0.98	0.605	0.54	0.7	0.61	0.585	0.6	0.595	0.635
	HP	1	0.97	0.95	0.98	1.02	0.975	0.93	1.01	0.58	0.47	0.66	0.5	0.49	0.63	0.625	0.595

## Sheet: Figure 4E
		control								AD
	PFC	1	1.06	0.925	1.08	0.89	1.02	1.035	0.935	0.59	0.575	0.46	0.63	0.55	0.48	0.59	0.625
	HP	1	0.98	0.92	1.03	1.07	0.945	1.05	0.92	0.615	0.51	0.59	0.63	0.545	0.615	0.55	0.525

## Sheet: Figure 4G
		WT								3xTg
	PFC	1	1.06	1.06	0.93	0.92	0.94	0.93	0.94	0.57	0.67	0.59	0.63	0.54	0.495	0.66	0.63
	CA1	1	1.05	1.01	0.94	1.09	1.05	1.07	1.06	0.69	0.57	0.46	0.68	0.55	0.655	0.585	0.52
	DG	1	0.94	0.98	1.05	0.89	0.95	1.02	0.9	0.51	0.62	0.68	0.62	0.52	0.63	0.625	0.6

## Sheet: Figure 4I
		WT								3xTg
	PFC	1	0.96	0.89	1.03	0.97	1.05	1.02	0.895	0.53	0.65	0.685	0.55	0.54	0.62	0.585	0.635
	HP	1	1.06	0.92	0.965	1.04	0.925	1.06	0.935	0.68	0.58	0.625	0.605	0.5	0.69	0.605	0.595

## Sheet: Figure 4J
		WT								3xTg
	PFC	1	1.035	0.99	0.96	1.08	0.95	0.935	0.905	0.485	0.68	0.52	0.51	0.485	0.61	0.525	0.61
	HP	1	0.93	0.96	1.06	1.05	0.91	1.02	0.915	0.56	0.49	0.63	0.58	0.535	0.635	0.605	0.57

## Sheet: Figure 4L
	Wildtype	3×Tg
	150.995	43.9696
	167.165	48.5212
	69.9695	15.3214
	110.532	22.5186
	88.6216	79.7555
	132.154	80.0708
	44.8832	9.40514
	80.488	19.4941
	31.7865	116.873
	113.824	0.465591
	56.2799	31.9913
	76.3828	25.6768
	207.496	117.446
	95.9859	30.9515
	51.4435	14.3885
	39.5524	15.316
	168.031	89.8151
	126.648	19.5578
	113.864	37.4358
	73.8978	20.845

## Sheet: Figure 4N
		WT						3xTg
		1	1.06	0.92	0.96	1.07	0.935	0.61	0.52	0.64	0.49	0.55	0.65

## Sheet: Figure 4O
	WT						3xTg
	1	0.95	1.04	1.08	0.89	0.92	0.63	0.52	0.56	0.69	0.67	0.495
