# Supplementary material for: The mitochondrial long non-coding RNA lncMtloop regulates mitochondrial transcription and suppresses Alzheimer’s disease
Source: EMBO J. 2024 Oct 18;43(23):6001–31. doi: 10.1038/s44318-024-00270-7 (PMC11612450; doi:10.1038/s44318-024-00270-7)
Supplement: Supplementary file 10 — Source data Fig. 5 [file 44318_2024_270_MOESM10_ESM.zip]

Archive with 16 entries (13 files):
- Fig 5/5G/
- Fig 5/5G/Western blot-actin.Tif
- Fig 5/5G/Western blot-complex IV, II,I.Tif
- Fig 5/5G/Western blot-complex IV.Tif
- Fig 5/5G/Western blot-complex V,III.Tif
- Fig 5/5G/Western blot-complex.Tif
- Fig 5/5I/
- Fig 5/5I/STED-3xTg-LV-control.tif
- Fig 5/5I/STED-3xTg-LV-lncMtDloop.tif
- Fig 5/5I/STED-3xTg-NC.tif
- Fig 5/5I/STED-WT-Lv-lncMtDloop.tif
- Fig 5/5N/
- Fig 5/5N/Western blot-actin.Tif
- Fig 5/5N/Western blot-Drp1.Tif
- Fig 5/5N/Western blot-Opa1.Tif
- Fig 5/Figure 5.xlsx
