# Supplementary material for: The mitochondrial long non-coding RNA lncMtloop regulates mitochondrial transcription and suppresses Alzheimer’s disease
Source: EMBO J. 2024 Oct 18;43(23):6001–31. doi: 10.1038/s44318-024-00270-7 (PMC11612450; doi:10.1038/s44318-024-00270-7)
Supplement: Supplementary file 10 — Source data Fig. 5 [file 44318_2024_270_MOESM10_ESM.zip › Fig 5/Figure 5.xlsx]

## Sheet: Figure 5A
			HIP						PFC
	Young		0.906863	1.01524	1.14895	0.94534			1.49831	1.47392	0.720291	0.719942	0.87321
	Old		0.662266	1.91125	0.137285	0.411067			0.68546	0.218922	0.73161	1.1256

## Sheet: Figure 5B
			HIP				PFC
	Young		0.821038	1.25154	1.03963	0.936084	1.33173	0.721666	1.22778	0.847476
	Old		0.662436	0.468559	0.963587	0.89598	0.300476	1.2602	1.16302	0.678712

## Sheet: Figure 5C
			HIP						PFC
	WT		0.372864	1.02649	1.48252	0.732748	1.60368	1.49975	1.02481	1.06316	0.591532	1.20639	1.38738	0.927034
	3xTg		0.772248	0.490902	0.357862	0.601757	0.329036	0.353615	0.978987	0.997711	0.513829	0.532934	0.66697	0.606688

## Sheet: Figure 5D
	WT	3xTg
	LV-control	LV-control	LV-lncMtDloop
	1.75367	1.21663	1.16884
	1.45283	1.12475	1.0254
	1.27919	1.14435	0.953446
	3.30237	0.832494	1.11334
	1.57096	0.767092	0.69514
	1.96436

## Sheet: Figure 5E
		WT	3xTg
		LV-control	LV-control	LV-lncMtDloop
		4.74859	1.07736	2.08132
		3.62379	0.964264	1.22052
		4.49244	0.443652	2.94343
		3.61125	1.27235	1.77461
			1.32638
			1.28565

## Sheet: Figure 5F
		WT								3xTg
		LV-control								LV-control								LV-lncMtDloop
	ATP6	0.825088	1.13625	2.50409	0.90707	0.646603	0.841452	0.863112		1.33264	0.151	0.634761	1.59212	0.953267	1.18725	0.797903		0.797903	0.83951	0.853198	0.667861	1.13888	0.929345	1.05528
	ATP8	0.648741	1.48354	0.495073	1.68457	0.626642	1.43632	1.3842		0.484885	0.823048	0.044165	0.00136116	0.203869	0.994733			1.3874	0.79685	0.654764	1.14529	1.63851	0.952009	0.734948
	COXI	0.812789	0.669406	1.53789	0.971051	1.42499	1.5995	0.53997		0.0186797	0.0185936	0.00550879	0.879214		0.962118	0.677184		1.17361	1.04557	0.933649	1.28427	1.08494	0.781483	0.670954
	COXII	1.63392	0.655954	0.879649	1.24977	1.38831	0.824543	0.741405		0.573686	0.12428	0.0122167	1.02693		0.947151	0.74312		0.771105	1.03886	0.89606	1.27603	1.21841	1.46917	0.801996
	COXIII	1.20342	1.1896	1.14114	1.13326	1.46119	0.573213	0.644898		0.0853071	0.00275667	0.00211344	0.821962	0.68641	0.977483	0.823863		0.96849	2.10985	1.40816	1.26034	1.21741	0.870838	0.754613
	CYTB	0.842702	0.912626	0.788088	1.82104	1.33616	0.601413	1.12747		1.36897	0.972494	0.711908	0.400469	0.00992142	0.197935	1.35013		0.630585	0.224756	0.882557	1.39451	0.979259	1.55448	1.42711
	ND1	0.663029	0.951852	1.06226	2.1767	0.399742	1.14378	1.4988		1.40329	0.145304	0.735676	0.006725	0.017934	0.463447	0.394239		0.546064	0.483128	0.739084	0.396981	1.14775	1.05371
	ND2	0.656062	1.6229	1.08566	1.69573	0.351169	1.21159	1.19906		0.591276	0.062583	0.609306	0.978451	1.55319		1.29107		0.685505	1.66467	1.71147		0.781999	1.29705	1.70752
	ND3	0.781225	1.26764	0.564669	1.55884	1.25453	1.46796	0.671746		0.20549	0.033196	0.893254	0.745946	0.230123	0.852916	0.672284		0.952952	1.64013	1.50574	1.6288	0.313632	1.66302	1.71373
	ND4	0.817104	0.938606	1.37261	0.805854	1.09323	1.33662	0.949957	0.849207	0.887975	0.887975	1.0907	1.34592	0.36651	0.730905	0.879613		0.940777	1.14758	1.91223	0.40573	1.21301	0.820888	0.719595	0.687099
	ND5	1.43206	0.965777	1.49288	1.68346	0.643091	0.503977	0.88767		1.38009	1.12357	0.381943	0.560491	0.493605	0.242282			1.35481	1.8636	1.38648	0.736162	0.839787	0.971372
	ND6	0.864262	1.10794	1.29493	0.698762	0.888752	1.25978	1.03084		1.01247	0.720069	0.317803	0.0518159	0.0471327	0.0270707	0.0120865		0.882422		0.62109	1.13514	0.961176	0.350999	1.43184	0.805146

## Sheet: Figure 5H
				WT					3xTg
		LV-control						LV-control						LV-lncMtDloop
	Complex 5	0.927206	0.723554	1.34924				0.380273	0.389157	0.363334				0.751047	0.915627	0.943337
	Complex 4	1.04687	0.874224	1.37891				0.455356	0.550967	0.592676				0.799554	1.09661	1.18873
	Complex 3	1.45852	0.849878	0.691607				0.909673	0.958637	0.882395				1.09447	0.964534	1.20731
	Complex 2	1.28038	0.882123	1.0375				0.583155	0.44774	0.490808				0.86005	0.606542	0.638973
	Complex 1	0.901981	0.807994	1.29002				0.540759	0.630986	0.438393				0.909201	0.84025	0.784482

## Sheet: Figure 5K
				peripheral
		peripheral1										peripheral2										peripheral3
	0 min	0.307692	0.285714	0.428571	0.666667	0.5	0.714286	0.461538	0.428571			0.375	0.625	0.888889	0.666667	0.8	0.666667	0.5	0.555556			0.333333	0.5	0.307692	0.625	0.4	0.642857	0.545455
	1 min	0.466667	0.428571	0.333333	0.75	0.4	0.428571	0.538462	0.571429			0.619048	0.7	0.608696	0.411765	0.75	0.625	0.909091	0.777778			0.545455	0.666667	0.470588	0.222222	0.333333	0.631579	0.409091
	2 min	0.5	0.5	0.714286	0.588235	0.25	0.6	1	0.571429			0.588235	0.444444	0.7	0.647059	1	0.5	0.857143	0.888889			0.461538	0.636364	0.615385	0.222222	0.538462	0.62963	0.625
	3 min	0.428571	0.666667	0.75	0.666667	0.25	0.5	0.5	0.6			0.666667	0.583333	0.75	1	0.714286	0.666667	1	0.833333			0.666667	0.727273	0.823529	0.588235	0.538462	0.714286	0.590909
	4 min	0.6	0.6	0.5	0.833333	0.25	0.333333	0.75	0.5			0.666667	0.909091	0.666667	0.5	0.75	1	0.666667	0.8			0.5	0.5	0.785714	0.461538	0.538462	0.481481	0.5
	5 min	0.6	0.285714	0.666667	0.625	0.333333	0.4	0	0.8			0.9	0.777778	0.8	0.6	0.833333	0.666667	0.833333	0.75			0.5	0.4	0.571429	0.444444	0.777778	0.5	0.625

## Sheet: Figure 5M
					Midzone
	WT										3xTg
	LV-control										LV-control										LV-lncMtDloop
0 min	0.666667	0.714286	0.571429	0.333333	0.5	0.285714	0.538462	0.571429			0.625	0.375	0.111111	0.333333	0.2	0.333333	0.5	0.444444			0.666667	0.5	0.692308	0.375	0.6	0.357143	0.454545
1 min	0.454545	0.571429	0.666667	0.25	0.6	0.571429	0.461538	0.428571			0.380952	0.3	0.391304	0.588235	0.25	0.375	0.0909091	0.222222			0.454545	0.333333	0.529412	0.777778	0.666667	0.368421	0.590909
2 min	0.538462	0.5	0.285714	0.411765	0.75	0.4	0	0.428571			0.411765	0.555556	0.3	0.352941	0	0.5	0.142857	0.111111			0.538462	0.363636	0.384615	0.777778	0.461538	0.37037	0.375
3 min	0.333333	0.333333	0.25	0.333333	0.75	0.5	0.5	0.4			0.333333	0.416667	0.25	0	0.285714	0.333333	0	0.166667			0.333333	0.272727	0.176471	0.411765	0.461538	0.285714	0.409091
4 min	0.5	0.4	0.5	0.166667	0.75	0.666667	0.25	0.5			0.333333	0.0909091	0.333333	0.5	0.25	0	0.333333	0.2			0.5	0.5	0.214286	0.538462	0.461538	0.518519	0.5
5 min	0.5	0.714286	0.333333	0.375	0.666667	0.6	1	0.2			0.1	0.222222	0.2	0.4	0.166667	0.333333	0.166667	0.25			0.5	0.6	0.428571	0.555556	0.222222	0.5	0.375

## Sheet: Figure 5O
	Opa1
	WT	3xTg
	LV-control	LV-control	LV-lncMtDloop
	1.21254	0.353411	0.624251
	0.655938	0.228139	0.772954
	0.891422	0.431183	1.02006
	1.2401	0.437434	0.68096

[truncated: 5 more sheets: Figure 5P, Figure 5Q, Figure 5R, Figure 5S, Figure 5T]
