# Supplementary material for: The mitochondrial long non-coding RNA lncMtloop regulates mitochondrial transcription and suppresses Alzheimer’s disease
Source: EMBO J. 2024 Oct 18;43(23):6001–31. doi: 10.1038/s44318-024-00270-7 (PMC11612450; doi:10.1038/s44318-024-00270-7)
Supplement: Supplementary file 11 — Source data Fig. 6 [file 44318_2024_270_MOESM11_ESM.zip]

Archive with 22 entries (18 files):
- Fig 6/6A/
- Fig 6/6A/EM-HIP-3xTg-AAV-control-15k.tif
- Fig 6/6A/EM-HIP-3xTg-AAV-control-50k.tif
- Fig 6/6A/EM-HIP-3xTg-AAV-lncMtDloop-15k.tif
- Fig 6/6A/EM-HIP-3xTg-AAV-lncMtDloop-50k.tif
- Fig 6/6A/EM-HIP-WT-AAV-control-15k.tif
- Fig 6/6A/EM-HIP-WT-AAV-control-50k.tif
- Fig 6/6B/
- Fig 6/6B/Class I.tif
- Fig 6/6B/Class II.tif
- Fig 6/6B/Class III.tif
- Fig 6/6C/
- Fig 6/6C/Class A.tif
- Fig 6/6C/Class B.tif
- Fig 6/6D/
- Fig 6/6D/EM-PFC-3xTg-AAV-control-15k.tif
- Fig 6/6D/EM-PFC-3xTg-AAV-control-50k.tif
- Fig 6/6D/EM-PFC-3xTg-AAV-lncMtDloop-15k.tif
- Fig 6/6D/EM-PFC-3xTg-AAV-lncMtDloop-50k.tif
- Fig 6/6D/EM-PFC-WT-AAV-control-15k.tif
- Fig 6/6D/EM-PFC-WT-AAV-control-50k.tif
- Fig 6/Figure 6.xlsx
