# Supplementary material for: The mitochondrial long non-coding RNA lncMtloop regulates mitochondrial transcription and suppresses Alzheimer’s disease
Source: EMBO J. 2024 Oct 18;43(23):6001–31. doi: 10.1038/s44318-024-00270-7 (PMC11612450; doi:10.1038/s44318-024-00270-7)
Supplement: Supplementary file 11 — Source data Fig. 6 [file 44318_2024_270_MOESM11_ESM.zip › Fig 6/Figure 6.xlsx]

## Sheet: Figure 6B
		Class I																Class II																Class III
WT	AAVPHP.eB-control	83.33	100	100	70	90.9	90.9	91.7	77.8	92.3	85.7	83.3	100	87.5	70	100		16.67	0	0	10	0	0	8.33	0	7.69	7.14	0	0	0	10	0		0	0	0	20	9.09	9.09	0	22.2	0	7.14	16.7	0	12.5	20	0
3xTg	AAVPHP.eB-control	54.5	60	66.7	38.5	53.33	73.3	66.7	70	57.1	14.3	55.6	50	85.7	58.8	66.7	38.46	36.4	30	0	30.8	20	6.67	33.3	10	0	14.3	33.3	14.3	0	23.5	13.3	23.08	9.09	10	33.3	30.8	26.67	20	0	20	42.9	71.4	11.1	35.7	14.3	17.6	20	38.46
	AAVPHP.eB-lncMtDloop	71.4	100	73.33	92.3	92.9	90	93.8	87.5	90.9	100	80	80	90.9	80	100	83.3	28.6	0	13.33	7.69	7.14	10	6.25	6.25	0	0	0	6.67	0	10	0	16.7	0	0	13.33	0	0	0	0	6.25	9.09	0	20	13.3	9.09	10	0	0

## Sheet: Figure 6C
		Class A																Class B
WT	AAVPHP.eB-control	91.67	100	86.7	80	90.9	90.9	100	77.8	92.3	92.3	83.3	100	87.5	81.8	100	100	8.333	0	13.3	20	9.09	9.09	0	22.2	7.69	7.69	16.7	0	12.5	18.2	0	6.25
3xTg	AAVPHP.eB-control	100	100	75	69.2	73.33	80	83.3	80	57.1	28.6	77.8	64.3	85.7	82.4	80	69.23	0	0	25	30.8	26.67	20	16.7	20	42.9	71.4	22.2	35.7	14.3	17.6	20	30.77
	AAVPHP.eB-lncMtDloop	100	100	86.67	100	100	100	100	100	90.9	100	80	86.7	90.9	90	100	100	0	0	13.33	0	0	0	0	0	9.09	0	20	13.3	9.09	10	0	0

## Sheet: Figure 6E
		Class I																Class II																Class III
WT	AAVPHP.eB-control	92.31	78.6	63.6	77.8	90	86.7	72.7	81.8	62.5	76.9	81.8	85.7	64.7	78.6	65.2	81.3	0	0	9.09	11.1	10	6.67	18.2	9.09	25	15.4	9.09	14.3	17.6	14.3	13	12.5	7.692	21.4	27.3	11.1	0	6.67	9.09	9.09	12.5	7.69	9.09	0	17.6	7.14	21.7	6.25
3xTg	AAVPHP.eB-control	50	16.7	55.6	62.5	40	66.7	75	100	50	41.2	45.5	66.7	25	36.4	63.6		25	50	11.1	25	20	16.7	8.33	0	20	47.1	36.4	26.7	33.3	45.5	9.09	27.3	25	33.3	33.3	12.5	40	16.7	16.7	0	30	11.8	18.2	6.67	41.7	18.2
	AAVPHP.eB-lncMtDloop	66.7	91.67	81.82	72.7	77.8	80	85.7	92.31	80	90	66.7	88.2	76.9	83.3	90.91	75	26.7	8.333	18.18	18.2	11.1	20	7.14	0	5	0	11.1	5.88	15.4	8.33	9.091	16.7	6.67	0	0	9.09	11.1	0	7.14	7.692	15	10	22.2	5.88	7.69	8.33	0	8.33

## Sheet: Figure 6F
f
		Class A																Class B
WT	AAVPHP.eB-control	92.31	78.6	72.7	100	100	93.3	91.7	91.7	75	92.9	90.9	85.7	82.4	92.9	78.3	93.8	7.692	21.4	27.3	0	0	6.67	8.33	8.33	25	7.14	9.09	14.3	17.6	7.14	21.7	6.25
3xTg	AAVPHP.eB-control	75	66.7	77.8	75	66.67	83.3	83.3	100	70	88.2	81.8	93.3	66.7	81.8	72.7	27.3	25	33.3	22.2	25	33.33	16.7	16.7	0	30	11.8	18.2	6.67	33.3	18.2
	AAVPHP.eB-lncMtDloop	93.3	100	100	90.9	88.9	100	91.7	92.31	85	90	77.8	94.1	92.3	92.3	100	92.3	6.67	0	0	9.09	11.1	0	8.33	7.692	15	10	22.2	5.88	7.69	7.69	0	7.69

## Sheet: Figure 6G
		WT																3xTg
		AAVPHP.eB-control																AAVPHP.eB-lncMtDloop																AAVPHP.eB-lncMtDloop
	Tubular	27.27	20	7.69	11.1	27.3	9.09	16.7	11.1	7.69	7.69	16.7	10	25	20	40		0	0	0	0	6.667	0	0	10	0	0	0	0	14.3	5.88	0	0	28.6	35.71	6.667	7.69	14.3	10	18.8	28.57	36.4	37.5	40	13.3	27.3	30	14.29	16.7
	Short tubular	36.36	30	30.8	44.4	54.5	45.5	41.7	44.4	46.2	46.2	33.3	80	0	0	50		36.4	30	0	0	26.67	20	41.7	40	0	0	44.4	28.6	0	35.3	46.7	25	21.4	28.57	53.33	38.5	50	70	25	50	18.2	12.5	30	40	36.4	40	57.14	33.3
	Fragmented	36.36	50	61.5	22.2	18.2	45.5	41.7	44.4	46.2	46.2	50	10	75	80	10		63.6	70	75	69.2	40	60	58.3	30	57.1	28.6	44.4	35.7	71.4	41.2	33.3	41.67	50	35.71	26.67	53.8	35.7	20	56.3	21.43	36.4	50	10	33.3	27.3	20	28.57	50
	Large spherical	0	0	0	22.2	0	0	0	0	0	0	0	0	0	0	0		0	0	25	30.8	26.67	20	0	20	42.9	71.4	11.1	35.7	14.3	17.6	20	33.33	0	0	13.33	0	0	0	0	0	9.09	0	20	13.3	9.09	10	0	0

## Sheet: Figure 6H
		WT																3xTg
		AAVPHP.eB-control																AAVPHP.eB-control																AAVPHP.eB-lncMtDloop
	Tubular	53.85	21.4	36.4	33.3	60	60	8.33	18.2	50	26.7	27.3	21.4	35.3	14.3	21.7	18.8	0	0	0	12.5	0	8.33	0	22.2	10	0	0	13.3	0	0	0		13.3	25	8.333	9.09	33.3	30	28.6	23.08	30	30	22.2	11.8	23.1	16.7	27.27	41.7
	Short tubular	30.77	50	0	66.7	20	20	58.3	54.5	25	46.7	36.4	64.3	23.5	50	43.5	62.5	50	0	44.4	37.5	0	16.7	33.3	33.3	10	17.6	36.4	13.3	8.33	27.3	36.4		26.7	8.333	33.33	36.4	22.2	50	21.4	46.15	15	50	44.4	41.2	23.1	25	27.27	33.3
	Fragmented	15.38	28.6	63.6	0	20	20	33.3	27.3	12.5	20	36.4	14.3	23.5	35.7	13	12.5	25	66.7	33.3	25	66.67	58.3	50	44.4	50	70.6	45.5	66.7	58.3	54.5	36.4		53.3	66.67	58.33	45.5	33.3	20	42.9	23.08	40	10	11.1	41.2	46.2	50	45.45	16.7
	Large spherical	0	0	0	0	0	0	0	0	12.5	6.67	0	0	17.6	0	21.7	6.25	25	33.3	22.2	25	33.33	16.7	16.7	0	30	11.8	18.2	6.67	33.3	18.2	27.3		6.67	0	0	9.09	11.1	0	7.14	7.692	15	10	22.2	5.88	7.69	8.33	0	8.33

## Sheet: Figure 6I
	WT	3xTg
	AAVPHP.eB-control	AAVPHP.eB-control	AAVPHP.eB-lncMtDloop
	1.96	0.57	0.94
	1.19	0.72	0.39
	0.74	0.35	0.27
	1.21	0.37	0.21
	0.74	0.62	1.07
	1.63	0.44	1.1
	0.57	0.3	1.78
	0.32	0.24	0.42
	0.34	0.32	0.44
	0.72	0.34	0.29
	0.6	0.56	0.37
	0.33	0.47	0.42
	1.05	0.4	1.84
	0.38	0.46	0.79
	0.45	0.61	0.74
	0.47	0.32	0.42
	1.94	0.31	0.32
	0.69	0.33	1.05
	0.55	0.27	1.05
	0.52	0.48	1.09
	0.69	0.4	1.72
	0.95	0.36	0.87
	0.9	0.43	0.47
	0.66	0.36	0.52
	0.65	0.39	0.4
	0.36	0.43	0.51
	0.53	0.37	0.51
	1.11	0.39	1.41
	0.49	0.41	1
	0.4	0.36	0.4
	0.43	0.44	1.25
	0.63	0.49	0.6
	0.41	0.35	0.35
	0.65	0.87	0.46
	0.48	0.55	0.96
	0.91	0.39	0.45
	0.61	0.41	0.25
	1.01	0.56	0.25
	0.94	0.51	0.65
	0.54	0.42	0.44
	0.5	0.3	0.54
	0.39	0.32	0.31
	0.45	0.23	0.29
	0.28	0.37	1.12
	0.21	0.26	0.9
	0.68	0.34	0.64
	1.07	1.32	0.55
	1.17	0.67	0.53
	0.74	0.38	0.36
	0.6	0.31	0.66
	0.51	0.47	0.45
	0.69	0.32	0.49
	1.16	0.38	0.75
	0.89	0.65	0.47
	0.6	0.5	0.74
	0.63	0.48	0.33
	0.84	0.27	1.75
	0.75	0.29	0.58
	0.44	0.26	0.47
	0.43	0.34	0.59
	0.47	0.33	0.88
	0.53	0.56	0.37
	0.8	0.29	1.45
	0.9	0.29	0.3
	1.18	0.45	0.76
	0.51	0.44	0.57
	0.38	0.5	0.4
	1.76	0.44	0.69
	1.1	0.49	0.54
	0.8	0.49	0.33
	0.7	0.31	0.41
	0.55	0.33	0.72
	0.95	0.89	0.37
	0.48	0.44	0.58
	0.45	0.6	0.79
	0.29	0.38	0.85
	0.4	0.39	0.68
	0.34	0.22	0.35
	0.34	0.31	0.57
	1.34	0.5	1.88
	0.42	0.45	1.08
	0.66	0.56	0.67
	0.53	0.39	1.1
	0.93	0.78	0.73
	0.85	0.44	0.45
	0.76	0.46	0.68
	0.27	0.36	0.55
	0.4	0.37	0.55
	0.56	1	0.49
	0.51	0.53	0.72
	0.9	0.6	0.58
	1.55	0.33	0.49
	0.41	0.47	0.28
	0.81	0.46	1.9
	0.57	0.8	0.76
	0.47	0.38	0.64
	0.5	0.53	1.11
	0.47	0.35	0.74
	0.48	0.85	0.87
	0.73	0.36	1.26
	0.59	0.36	0.3
	1.86	0.42	1.24
	0.77	0.39	1.05
	0.75	0.25	0.87
	0.83	0.46	0.32
	0.73	0.25	0.43
	0.46	0.42	0.81
	0.51	0.36	0.77
	0.5	0.24	0.84
	0.52	0.27	0.28
	0.45	0.33	1.12
	0.28	0.39	0.48
	0.57	0.24	1.46
	0.8	0.95	0.4
	0.73	0.82	0.46
	0.93	0.84	0.57
	2.86	0.46	1.18
	0.76	0.76	0.45
	0.62	0.39	2.43
	0.5	0.37	0.41
	1.17	0.32	0.39
	0.31	0.46	1.15
	0.43	0.25	0.63
	0.36	0.38	0.52
	0.38	0.36	0.95
	0.38	0.38	1.32
	2.54	0.43	1.46
	0.68	0.54	0.63
	0.78	0.3	0.49
	0.52	0.38	1.45
	0.77	0.42	1.03
	0.85	0.41	0.42
	0.73	0.46	0.72
	0.45	0.34	0.86
	0.47	0.56	2.58
	0.67	0.29	0.96
	1	0.47	1.33
	0.39	0.6	0.34
	0.62	0.58	0.42
	1.08	0.48	0.88
	0.66	0.4	0.78
	0.44	0.42	0.82
	0.64	1.57	0.44
	0.72	0.66	1.33
	1.18	0.63	0.49
	1.41	0.59	1.28
	0.75	0.56	0.37
	0.4	1.1	0.76
	0.4	0.44	0.45
	0.31	0.39	0.58
	0.62	0.29	0.52
	0.33	0.43	0.62
	0.25	0.31	0.56
	0.35	0.43	0.32
	1.42	0.33	1.38
	0.54	0.39	1.15
	0.76	0.54	0.65
	1.38	0.34	0.44
	0.96	0.38	0.41
	1.02	0.42	0.64
	0.73	0.66	0.75
	1.45	0.59	0.81
	0.9	0.74	0.92
		0.23	1.19
		0.31	0.39
		0.5	1.66
		0.29	1.51
		0.53	0.7
		0.41	0.85
		0.91	1.02
		0.87	0.45
		0.4	0.35
		0.37	0.43
		0.43	0.26
		0.27	0.35
		0.54	1.54
		0.49	0.69
		0.38	0.35
		0.31	0.79
		0.63	0.76
		0.51	0.93
		0.33	0.41
		0.35	0.96
		0.93	0.32
		0.36	0.66
		0.36	0.69
		0.57	1.16
		0.39	0.56

## Sheet: Figure 6J
	WT	3xTg
	AAVPHP.eB-control	AAVPHP.eB-control	AAVPHP.eB-lncMtDloop
	1.24	0.62	1.81
	0.93	0.57	0.83
	1.31	0.41	0.51
	0.61	0.78	0.8
	0.35	0.83	0.32
	1.79	0.33	1.13
	1.3	0.33	0.38
	2.07	0.39	0.27
	1.09	0.35	0.47
	0.33	0.34	0.6
	0.42	0.28	0.74
	0.51	0.33	0.41
	0.66	0.32	0.31
	2.44	0.43	0.3
	0.47	0.96	0.22
	0.91	0.59	0.64
	0.46	0.43	0.29
	0.71	0.4	0.58
	0.38	0.64	1.16
	1.01	0.66	1.06
	0.36	0.57	0.37
	1.67	0.34	0.84
	0.31	0.39	0.3
	0.45	1.22	1
	0.78	0.67	0.25
	0.44	0.52	0.68
	0.45	0.79	0.4
	2.54	0.39	1.31
	1.55	0.37	0.86
	1.38	0.3	0.8
	1.15	0.36	0.32
	0.42	0.32	0.29
	0.21	0.3	0.6
	0.24	0.4	0.64
	0.42	0.41	0.43
	0.63	0.37	0.31
	0.31	0.2	0.29
	0.22	0.4	0.62
	1.41	0.56	0.78
	0.31	0.3	0.31
	2.15	0.29	0.62
	0.7	0.61	0.5
	0.59	0.62	0.41
	1.48	1	0.71
	0.39	0.43	1.05
	0.59	0.3	0.58
	0.52	0.32	0.61
	1.3	0.41	0.34
	1.35	0.48	0.3
	1.39	0.5	1.64
	1.4	0.6	1.03
	1.4	0.61	0.52
	1.6	0.29	0.9
	0.31	0.34	0.64
	0.66	0.45	2.05
	0.98	0.33	0.32
	0.35	0.58	0.32
	3.02	0.68	0.34
	0.55	0.52	1.36
	0.54	0.7	0.65
	0.57	0.5	0.87
	0.81	1.1	0.38
	1.27	0.83	0.74
	1.19	0.42	0.7
	1.26	0.3	1.06
	2.42	0.34	0.22
	1.08	0.38	0.29
	0.69	0.52	1.4
	1.32	1.45	1.77
	1.17	0.58	0.84
	0.99	1.42	0.6
	0.82	0.38	1.44
	0.54	0.33	0.35
	0.72	0.36	1.82
	0.62	0.37	0.71
	0.64	0.36	0.46
	0.49	0.56	1.21
	0.94	0.56	0.49
	0.55	0.61	0.52
	0.98	0.31	0.38
	1.9	0.89	0.4
	0.95	0.31	0.49
	0.41	0.34	1.26
	0.58	0.36	0.87
	0.94	0.76	0.76
	1.51	0.26	1.2
	1.45	0.41	1.54
	0.82	0.35	0.66
	0.44	0.27	0.29
	0.45	0.27	0.63
	0.77	0.28	0.54
	0.89	0.34	0.68
	0.45	0.9	0.36
	0.34	0.58	0.38
	0.5	0.89	0.85
	2.56	0.43	1.82
	0.42	0.56	2.56
	1.17	0.69	0.63
	2.11	0.34	0.41
	0.56	0.42	0.29
	1.4	0.4	1.28
	0.62	0.4	0.7
	0.53	0.33	0.44
	1.06	0.65	0.31
	4.53	0.19	0.36
	0.66	0.82	1.24
	1.31	0.35	0.61
	1.71	0.48	1.48
	0.26	1.02	1.16
	0.87	0.39	0.49
	0.41	0.37	0.39
	0.56	0.71	0.33
	0.49	0.3	0.5
	0.4	0.38	0.61
	0.32	0.34	0.3
	0.32	0.32	0.8
	0.63	0.26	0.23
	1.23	0.28	1.67
	1.14	0.28	0.87
	2.28	0.33	0.94
	0.6	1.4	0.61
	0.33	0.48	1.25
	0.39	0.29	1.05
	0.34	0.49	0.62
	0.71	0.34	0.35
	0.52	0.34	1.75
	0.31	0.38	0.43
	0.3	0.38	0.68
	1.33	0.38	0.66
	0.36	0.3	1.16
	0.49	0.36	0.91
	0.36	0.41	0.53
	0.71	0.33	0.36
	1	0.3	0.28
	1.21	0.28	1.28
	0.83	0.51	0.31
	1.3	0.32	0.27
	0.44	0.5	1.81
	0.52	0.38	0.78
	0.6	0.62	0.84
	0.52	0.31	0.4
	0.59	0.27	0.35
	1.76	0.33	0.39
	1.24	0.41	0.89
	0.63	0.26	0.43
	0.85	0.25	0.32
	0.48	0.28	0.38
	0.46	0.35	0.59
	2.08	0.29	0.38
	0.36	0.38	0.54
	1.61	0.62	0.77
	0.59	0.32	1.69
	1.12	0.3	0.88
	0.32	0.51	0.35
	0.44	0.43	1
	1.05	0.66	1.14
	0.88	0.82	0.43
	0.28		0.29
	0.32		0.39
	2.42		1.28
	0.2		0.33
	0.48		0.86
	0.48		0.33
	0.29		0.73
	0.62		0.75
	0.7		0.77
	0.41		0.66
	0.45		1.65
	0.78		0.58
	1.05		0.39
	0.94		0.3
	0.31		0.55
	0.38		1.25
	1.8		0.56
	0.74		0.72
	0.59		0.6
	0.38		0.83
	0.53		1.03
	0.54		2.29
	0.52		0.75
	0.37		0.53
	0.75		0.46
	0.59		0.81
	4.37		1.38
	1.12		0.4
	1.43		0.29
	0.53		0.47
	0.47		0.73
	0.61		0.33
	0.54		2.39
	0.57		0.41
	0.74		0.5
	0.32		1.06
	1.14		1
	0.39		1.12
	0.62		1.05
	1.61		1.3
	1.63		0.71
	0.91		0.29
	1.37
	0.62
	0.87
	0.48
	0.74
	0.6
	0.74
	0.78
	0.61
	0.36
	0.52
	0.4
	0.53
