# Supplementary material for: The mitochondrial long non-coding RNA lncMtloop regulates mitochondrial transcription and suppresses Alzheimer’s disease
Source: EMBO J. 2024 Oct 18;43(23):6001–31. doi: 10.1038/s44318-024-00270-7 (PMC11612450; doi:10.1038/s44318-024-00270-7)
Supplement: Supplementary file 12 — Source data Fig. 7 [file 44318_2024_270_MOESM12_ESM.zip]

Archive with 13 entries (10 files):
- Fig 7/
- Fig 7/7B/
- Fig 7/7B/IF-6E10-3xTg-AAV-control.jpg
- Fig 7/7B/IF-6E10-3xTg-AAV-lncMtDloop.jpg
- Fig 7/7B/IF-6E10-3xTg-PFC-AAV-control.tif
- Fig 7/7B/IF-6E10-3xTg-PFC-AAV-lncMtDloop.tif
- Fig 7/7B/IF-6E10-WT-AAV-control.jpg
- Fig 7/7B/IF-6E10-WT-PFC-AAV-control.tif
- Fig 7/7N/
- Fig 7/7N/3xTg-AAV-control.png
- Fig 7/7N/3xTg-AAV-lncMtDloop.png
- Fig 7/7N/WT-AAV-control.png
- Fig 7/Figure 7.xlsx
