# Supplementary material for: The mitochondrial long non-coding RNA lncMtloop regulates mitochondrial transcription and suppresses Alzheimer’s disease
Source: EMBO J. 2024 Oct 18;43(23):6001–31. doi: 10.1038/s44318-024-00270-7 (PMC11612450; doi:10.1038/s44318-024-00270-7)
Supplement: Supplementary file 12 — Source data Fig. 7 [file 44318_2024_270_MOESM12_ESM.zip › Fig 7/Figure 7.xlsx]

## Sheet: Figure 7C
			WT							3xTg
			AAVPHP.eB-control							AAVPHP.eB-control							AAVPHP.eB-lncMtDloop
	Hole brain		1.91529	1.66553	15.9569	1.80331	11.6092	47.0326		108.836	49.0456	97.1695	116.046	138.735	90.1687		41.6125	22.579	15.5653	26.7442	72.8055	76.6089
	PFC		82.2692	20.6221	1.29853	40.967	2.9568	1.75829		68.2889	52.2871	50.0199	118.418	135.079	175.907		38.0716	97.8551	30.0646	39.5562	61.0522	61.0715

## Sheet: Figure 7D
			WT							3xTg
			AAVPHP.eB-control							AAVPHP.eB-control							AAVPHP.eB-lncMtDloop
	Hole brain		1.79742	1.49068	13.7806	1.64201	9.99619	41.5201		113.453	55.1179	94.5389	119.846	130.573	86.4706		45.2563	24.6723	17.1954	25.8169	68.7244	89.3228
	PFC		77.8922	18.1536	1.0876	34.6116	2.53581	1.44818		66.5791	49.4226	48.9478	119.799	136.99	178.261		34.9759	52.8951	29.7853	37.9636	52.8629

## Sheet: Figure 7E
	WT	3xTg
	AAVPHP.eB-control	AAVPHP.eB-control	AAVPHP.eB-lncMtDloop
	2137.78	8031.11	4413.33
	1888.89	7008.89	4360
	3213.33	20991.1	5124.44
	448.889	9284.44	3897.78
	1906.67	6804.44	2040
	0	4911.11	3471.11

## Sheet: Figure 7F
	WT	3xTg
	AAVPHP.eB-control	AAVPHP.eB-control	AAVPHP.eB-lncMtDloop
	1365	1425	2145
	915	2415	1605
	735	4215	2475
	615	3615	2415
	225	3345	1425
	0	2985	1875
		7395

## Sheet: Figure 7G
	WT	3xTg
	AAVPHP.eB-control	AAVPHP.eB-control	AAVPHP.eB-lncMtDloop
	0	3720	2315.56
	0	16244.4	5942.22
	128.889	10528.9	1693.33
	208.889	1542.22	422.222
	0	4484.44	5417.78
	155.556	6831.11	2226.67

## Sheet: Figure 7H
	WT	3xTg
	AAVPHP.eB-control	AAVPHP.eB-control	AAVPHP.eB-lncMtDloop
	975	3615	255
	0	4815	5355
	105	4845	3765
	0	975	2265
	15	3525	2985
	195	1395	1185

## Sheet: Figure 7J
			WT										3xTg
		time	AAV9-control										AAV9-control										AAV9-lncMtDLoop
	1	-20	0.950425	0.906979	1.31229	1.003	1.0152	0.96001	0.936062	0.917836	0.926175		0.83307	0.837806	1.14463	1.03673	0.959108	0.964071	0.888091	0.926593	1.09411	1.02184	1.16282	0.955435	1.0603	0.732361	0.977946	0.921794	0.693064	0.602026
	2	-19	0.971296	0.918728	1.10215	0.986225	0.989571	1.02321	0.934723	0.82101	0.984372		0.85416	0.964448	1.17961	0.999086	0.983976	1.00823	0.935843	0.865618	1.08184	1.03734	1.13685	0.937649	0.996254	0.705707	0.996113	0.939039	0.55127	0.680266
	3	-18	0.945946	0.908167	0.840872	0.992911	0.874467	1.00837	1.01556	0.658897	0.954154		0.83162	1.01825	1.11847	1.00113	0.994103	1.02626	1.02329	0.900317	1.0173	1.04181	1.14544	0.969588	1.00079	0.735967	1.06852	0.9677	0.632875	0.812137
	4	-17	0.958049	0.938003	0.853772	1.00754	0.964387	0.998966	0.970028	0.867525	0.978166		0.835442	1.05275	1.1177	1.0069	0.990386	1.03763	1.02065	0.923393	1.02979	1.01508	1.11167	1.00428	0.950784	0.780966	1.05836	1.01741	0.691713	0.936469
	5	-16	0.970152	0.943548	0.873667	1.01145	0.959202	1.02083	1.00874	0.933235	1.14269		0.875119	0.979528	1.04356	1.0134	1.04179	0.99203	1.01304	0.932994	1.02164	1.03396	1.11566	0.978106	0.961812	0.748981	1.01644	1.06867	0.705435	1.01556
	6	-15	0.960717	0.946981	0.94361	1.01902	0.976238	1.00718	1.03211	0.954646	1.28594		0.863914	1.01927	1.01926	0.998845	1.00385	1.01999	1.07968	1.02547	1.00632	1.05381	1.07849	1.05288	0.987341	0.754312	1.06065	1.05226	0.771966	1.1214
	7	-14	1.00408	0.951997	0.922006	1.02937	0.984682	0.996184	1.09883	0.973631	1.03636		1.04437	1.02873	1.05315	0.993794	1.01282	1.00353	1.09653	1.07667	0.974163	1.07575	1.08909	1.07793	0.996858	0.817811	1.03715	1.00683	0.763337	1.19936
	8	-13	0.987783	0.961503	0.899468	1.00338	0.975201	0.986511	1.06413	0.994726	1.03555		1.04213	1.02643	1.03737	0.950256	1.01384	1.01777	1.09521	1.07566	1.0136	1.12616	1.09208	1.02558	0.964682	0.904829	1.01695	1.02466	0.794628	1.30975
	9	-12	1.00017	0.919653	0.882838	0.991901	0.979053	1.03408	1.06401	1.02173	1.08316		1.0855	0.987451	1.01987	0.975994	0.994872	1.03227	1.14077	1.10346	0.954171	1.15987	1.04073	1.17551	0.989607	0.875353	1.00564	1.00635	0.813235	1.41758
	10	-11	1.02142	0.959655	0.904442	1.00086	1.01875	0.983331	1.03504	1.00949	1.11837		1.03013	1.0079	0.973439	0.968898	1.00936	1.0111	1.08452	1.03709	0.941242	1.26713	1.04712	1.19517	0.982507	0.8672	1.04185	1.03085	0.862406	1.52498
	11	-10	0.997122	0.95345	0.923871	0.996947	1.00379	0.988631	1.09323	1.04061	1.15001		0.994543	1.01774	0.977773	0.944002	0.978336	0.96185	1.08774	1.03052	0.957105	1.31667	1.00256	1.10048	1.02027	0.893697	1.00945	1.01598	0.872386	1.64305
	12	-9	1.0138	0.944604	1.00314	0.976007	1.00142	0.991546	1.04745	1.0597	1.12661		1.02064	1.07218	0.880723	1.00787	1.01743	0.967337	1.09462	0.977968	0.95667	0.995985	0.980376	1.00328	1.05653	0.906867	0.998018	1.03549	0.869475	1.74107
	13	-8	1.00017	0.964011	0.993814	0.992532	0.986904	1.01527	0.990115	1.01688	1.12142		1.03857	1.0208	0.876389	0.991148	1.00615	0.980925	1.10898	0.980495	0.95504	1.00799	0.957596	0.994389	1.00788	0.992631	1.0515	0.997312	0.894528	1.23478
	14	-7	1.02009	0.924405	1.01884	0.988495	1.03179	1.02573	1.03151	1.07088	1.03779		1.00127	1.06732	1.02111	0.986217	1.00705	0.987719	1.03735	1.04922	0.971012	0.967179	0.951601	1.03973	0.971631	0.981185	0.944916	1.04893	0.9122	0.615682
	15	-6	1.04468	0.959655	1.00873	0.963392	1.01135	0.960142	1.00363	1.02647	1.07065		1.08747	0.97595	0.980714	1.01123	0.995257	1.00431	1.04673	0.983863	1.00219	0.984419	0.954798	1.04512	1.00607	1.00878	1.04858	1.00112	0.918125	0.598896
	16	-5	1.03086	0.967048	1.05272	0.97361	1.00439	1.01699	0.992428	1.10421	1.00197		1.07653	1.02298	0.944494	1.01604	1.00282	1.01816	0.935696	0.948322	0.929073	0.961068	0.972983	1.01205	1.0316	1.03732	0.938691	1.00742	0.987359	0.655798
	17	-4	1.06964	0.914636	1.10246	0.996947	1.02987	1.00837	0.982932	1.07731	1.05651		1.02143	1.02732	0.929325	1.03469	0.982951	1.01019	0.936429	1.02277	1.0023	0.960959	0.967587	0.973096	1.03598	1.04954	0.99624	1.03073	0.989958	0.660208
	18	-3	1.03029	0.954902	1.0692	1.00363	1.06527	0.976043	0.98208	1.0771	1.02537		1.04793	0.965726	0.928397	1.00678	1.00487	0.979619	1.0416	1.02244	1.03914	0.939137	0.9522	0.992259	0.99852	1.09987	0.893846	0.978522	0.99973	0.719387
	19	-2	0.862844	0.922161	1.06251	1.03731	1.05401	0.960805	1.02067	1.12636	1.01062		1.11687	1.0033	0.932576	0.99656	1.0109	0.972694	1.14604	1.02631	1.03446	0.973616	0.962991	0.896566	0.994894	1.11383	0.919889	0.977452	1.00108	0.738591
	20	-1	1.07889	0.966652	1.08676	1.00338	1.07445	0.975645	1.01872	1.10474	1.04837		1.04635	0.98285	0.900381	1.01641	0.997308	1.00627	1.09316	1.02665	1.03761	0.930626	0.961392	0.936271	0.956826	1.15381	0.940724	0.983517	1.02291	0.787243
	1	0	1.89628	2.69598	1.80733	3.19306	3.54986	1.96905	1.22154	1.66596	1.68549		1.46215	1.99901	1.62678	1.74585	1.90552	1.67572	3.4116	2.35683	1.95615	2.23278	3.44978	2.03462	1.35926	2.33761	2.21001	1.81184	2.75968	2.11079
	2	1	1.65698	1.58371	1.59035	1.5853	1.54969	1.42511	1.1205	1.49446	1.43093		1.34035	1.87524	1.35158	1.15724	1.53327	1.26705	1.89952	1.30171	1.36346	1.66758	2.38731	1.25467	1.22693	1.69006	1.60037	1.42747	2.22067	1.86725
	3	2	1.46085	1.47018	1.5131	1.53169	1.4651	0.977235	1.24528	1.55965	1.36306		1.30174	1.7108	1.24586	0.982849	1.3397	1.13339	1.76124	1.23535	1.27915	1.20461	1.92942	1.30527	1.25472	1.50064	1.65588	1.31794	1.97368	1.6789
	4	3	1.35964	1.52694	1.42731	1.4391	1.44688	1.77426	1.27754	1.46725	1.37639		1.25059	1.57992	1.18503	0.83191	1.25304	1.11445	1.54109	1.11474	1.18419	0.975362	1.78035	1.15371	1.28705	1.40753	1.53356	1.33958	1.81692	1.64547
	5	4	1.31314	1.47532	1.46663	1.41992	1.47606	1.71198	1.29021	1.47738	1.43357		1.20578	1.43467	1.17033	1.12152	1.20664	1.16606	1.5531	1.21244	1.15311	0.875415	1.58383	1.26068	1.22164	1.48102	1.47395	1.33613	1.7086	1.55571
	6	5	1.32248	1.44998	1.61382	1.43077	1.53769	1.71304	1.31662	1.43297	1.39623		1.21487	1.43607	1.12048	1.29603	1.19587	1.14019	1.53537	1.16746	1.15615	0.906294	1.51147	1.24277	1.26635	1.37309	1.55955	1.3975	1.69851	1.58885
	7	6	1.30132	1.43308	1.5546	1.39267	1.53517	1.74962	1.33744	1.45037	1.41688		1.35881	1.32742	1.1225	1.35004	1.1619	1.15234	1.14999	1.16561	1.15572	0.856102	1.42131	1.28686	1.25971	1.43306	1.57961	1.36765	1.65984	1.5577
	8	7	1.322	1.63943	1.53409	1.39028	1.5608	1.75558	1.33793	1.43983	1.40813		1.28051	1.34165	0.985977	1.408	1.15421	1.1816	1.29164	1.1491	1.12377	0.870177	1.50672	1.24903	1.22708	1.35988	1.46887	1.33494	1.67751	1.59696
	9	8	1.34954	1.62424	1.5588	1.40958	1.54346	1.79295	1.39259	1.43877	1.43469		1.18996	1.3489	1.13658	1.34186	1.10435	1.16802	0.990918	1.18229	1.11932	1.22359	1.36714	1.31028	1.2443	1.39702	1.59317	1.33815	1.66202	1.57292
	10	9	1.3362	1.55177	1.5274	1.35294	1.59783	1.74153	1.42802	1.52906	1.42655		1.23161	1.33555	1.05733	1.35509	1.14216	1.18722	0.949026	1.13647	1.12084	1.1866	1.36596	1.26581	1.22254	1.44838	1.58893	1.26418	1.63499	1.57235
	11	10	1.29836	1.51295	1.53191	1.46042	1.5485	1.72656	1.41207	1.52168	1.4121		1.25165	1.29158	1.05068	1.33909	1.13409	1.20016	0.980372	1.15988	1.22949	1.02043	1.47054	1.24014	1.26741	1.35968	1.59938	1.24896	1.66098	1.63381
	12	11	1.3747	1.55137	1.54248	1.44591	1.60227	1.71861	1.4156	1.54467	1.42095		1.21632	1.2621	1.0191	1.40584	1.14819	1.20774	1.09228	1.17707	1.26187	1.07815	1.41083	1.21521	1.26212	1.36138	1.5926	1.28844	1.65194	1.53707
	13	12	1.31571	1.60616	1.44891	1.44061	1.52584	1.69078	1.51591	1.54952	1.42004		1.20973	1.30696	1.01771	1.3712	1.19703	1.19493	1.30702	1.17168	1.22775	1.03167	1.33867	1.26594	1.26046	1.39892	1.59147	1.30438	1.62907	1.56695
	14	13	1.28321	1.60814	1.58367	1.43052	1.53102	1.74087	1.52699	1.51493	1.37741		1.12709	1.29489	1.02467	1.39502	1.17664	1.18474	1.29896	1.17252	1.22862	1.06211	1.2932	1.27233	1.26696	1.33435	1.59712	1.32935	1.68521	1.55116
	15	14	1.34249	1.5816	1.56144	1.40327	1.53354	1.71172	1.56996	1.59319	1.40193		1.03482	1.2053	0.999133	1.39285	1.16024	1.17886	1.30892	1.2025	1.22373	1.11557	1.32226	1.27433	1.21288	1.2951	1.58102	1.35112	1.65288	1.54305
	16	15	1.35802	1.34581	1.57776	1.40882	1.5368	1.71927	1.58652	1.55205	1.40081		1.13526	1.15994	0.99093	1.40055	1.13793	1.17651	1.36678	1.31637	1.20907	1.04858	1.26137	1.24364	1.24762	1.2921	1.56407	1.26644	1.61587	1.56936
	17	16	1.35726	1.50041	1.54403	1.41424	1.5205	1.78327	1.6273	1.55585	1.42808		1.16452	1.16121	0.974522	1.44276	1.13357	1.16005	1.33353	1.22187	1.25894	1.06593	1.25089	1.19905	1.25789	1.16145	1.58328	1.28832	1.64092	1.56083
	18	17	1.35431	1.40192	1.51295	1.38573	1.50732	1.75664	1.61549	1.56935	1.40915		1.27551	1.17163	1.00517	1.497	1.12665	1.18722	1.34027	1.27493	1.21537	1.0357	1.28806	1.18264	1.24566	1.30011	1.59373	1.28143	1.64071	1.60891
	19	18	1.37241	1.77409	1.60823	1.43405	1.55443	1.72881	1.62682	1.56302	1.38992		1.17164	1.17442	0.939386	1.4163	1.13742	1.19911	1.04892	1.2377	1.17669	1.0165	1.30565	1.17075	1.23795	1.36538	1.58385	1.32983	1.61722	1.59426
	20	19	1.34763	1.75666	1.62128	1.41424	1.61976	1.76591	1.65616	1.57262	1.42299		1.16413	1.19183	0.904715	1.45948	1.1037	1.19428	0.765197	1.31199	1.19853	1.11721	1.23843	1.29825	1.28085	1.3784	1.5676	1.33756	1.6615	1.5843
	21	20	1.32295	1.78663	1.55165	1.41387	1.5805	1.73067	1.65396	1.57483	1.42268		1.26351	1.16095	0.936136	1.41931	1.10896	1.15495	0.727552	1.28605	1.18679	1.09069	1.15737	1.32794	1.2656	1.36178	1.60207	1.32959	1.66431	1.57534
	22	21	1.34277	1.65078	1.57916	1.40466	1.61472	1.7414	1.67344	1.58675	1.39532		1.30714	1.10606	0.925456	1.41246	1.10358	1.20382	0.837703	1.32344	1.1593	1.05971	1.16548	1.26857	1.26439	1.34786	1.50856	1.31449	1.61192	1.55585
	23	22	1.32962	1.65131	1.53207	1.41147	1.58879	1.77559	1.68075	1.57715	1.40925		1.31979	1.04595	0.96926	1.48041	1.10678	1.2353	0.780431	1.31064	1.14007	1.19577	1.22025	1.24402	1.22028	1.36398	1.45941	1.34386	1.56763	1.55827
	24	23	1.35564	1.65501	1.55864	1.43355	1.54969	1.80341	1.67198	1.56228	1.39908		1.23122	1.12766	0.954246	1.44878	1.07794	1.18095	0.802402	1.37145	1.16419	1.16904	1.30605	1.26844	1.24702	1.32023	1.4878	1.27405	1.61109	1.58174
	25	24	1.3707	1.59177	1.57092	1.39129	1.55458	1.78248	1.63132	1.56682	1.40641		1.15951	1.10733	0.918181	1.43783	1.10601	1.18017	0.837703	1.28824	1.16452	1.0848	1.37366	1.28009	1.24082	1.37209	1.58314	1.29201	1.58603	1.57548
	26	25	1.38938	1.5985	1.60247	1.45575	1.55783	1.77492	1.63631	1.58085	1.4003		1.11035	1.14024	0.958734	1.42869	1.0541	1.1735	0.843855	1.32849	1.14724	1.05512	1.38592	1.22097	1.25155	1.31252	1.45517	1.31758	1.5273	1.5752
	27	26	1.36574	1.58701	1.58631	1.38107	1.52835	1.79175	1.69779	1.54836	1.40162		1.19049	1.13541	0.95858	1.48798	1.1014	1.22381	0.793467	1.34433	1.13355	1.21497	1.34223	1.19567	1.25623	1.34426	1.48059	1.29308	1.59393	1.51943
	28	27	1.3868	1.57711	1.52352	1.37337	1.52287	1.77824	1.68976	1.55205	1.39857		1.2643	1.19145	0.98737	1.52635	1.11768	1.20525	0.816171	1.3327	1.13475	1.068	1.35903	1.23976	1.20472	1.2957	1.57763	1.25598	1.56846	1.56908
	29	28	1.41025	1.58715	1.56082	1.37337	1.51428	1.79202	1.70388	1.5761	1.36734		1.19866	1.06959	0.939077	1.53176	1.12037	1.20133	0.848543	1.30289	1.14681	1.15147	1.37327	1.24978	1.24037	1.31643	1.49175	1.27239	1.59165	1.54646
	30	29	1.4233	1.53513	1.55165	1.38296	1.47991	1.78486	1.71082	1.57093	1.39603		1.30595	1.08585	0.935517	1.50001	1.12896	1.21388	0.825253	1.3829	1.09346	1.1255	1.37624	1.25604	1.22964	1.33705	1.58752	1.28048	1.49185	1.59141
	31	30	1.40415	1.5783	1.52196	1.38649	1.48687	1.80726	1.6659	1.56576	1.37181		1.19629	1.10834	1.02065	1.4157	1.15216	1.24249	0.784678	1.36387	1.12953	1.13445	1.35548	1.28134	1.25306	1.33104	1.5039	1.25728	1.49424	1.56325
	32	31	1.42426	1.58926	1.53393	1.33603	1.5488	1.74524	1.66517	1.52853	1.36968		1.15978	1.15142	0.885676	1.38563	1.13306	1.23974	0.766222	1.35831	1.16658	1.13467	1.3452	1.29061	1.2375	1.31312	1.48384	1.24955	1.67398	1.54916
	33	32	1.43483	1.60695	1.53129	1.37072	1.54184	1.78168	1.68684	1.46904	1.37751		1.1868	1.14926	0.902083	1.38227	1.09819	1.22459	0.781895	1.33102	1.20776	1.13783	1.37327	1.30001	1.19792	1.31523	1.45474	1.25193	1.58302	1.486
	34	33	1.40005	1.58952	1.56222	1.36555	1.53487	1.78513	1.68623	1.45945	1.37364		1.19378	1.04455	0.948054	1.40332	1.08948	1.19454	0.823641	1.39907	1.16669	1.13325	1.34342	1.28335	1.22874	1.25305	1.49797	1.2907	1.67231	1.55101
	35	34	1.39204	1.58662	1.50968	1.37842	1.56346	1.81083	1.54501	1.3584	1.40295		1.13421	1.19336	0.932576	1.38624	1.33624	1.25869	0.918559	1.35022	1.18549	1.10062	1.46244	1.2831	1.26499	1.31653	1.50291	1.34327	1.64498	1.5375
	36	35	1.40339	1.57117	1.55864	1.37123	1.5285	1.8009	1.4145	1.19766	1.38026		1.18219	1.11495	0.900845	1.39646	1.18254	1.22407	1.15175	1.36673	1.15431	1.08131	1.52412	1.25241	1.35926	1.36428	1.51548	1.28678	1.54663	1.55158
	37	36	1.40806	1.63481	1.5818	1.36114	1.53265	1.8115	1.45723	1.34279	1.37334		1.32744	1.06298	0.926694	1.38119	1.17305	1.1948	1.16332	1.39149	1.15876	1.11906	1.49624	1.27934	1.41031	1.31943	1.50955	1.24385	1.56306	1.53494
	38	37	1.42416	1.62279	1.59968	1.35735	1.53828	1.79268	1.39222	1.50227	1.42391		1.20037	1.09729	0.883354	1.42376	1.19677	1.23034	1.06899	1.40075	1.18147	1.09484	1.50652	1.2568	1.45367	1.34576	1.47127	1.25681	1.63811	1.56325
	39	38	1.42368	1.58002	1.58149	1.32241	1.48702	1.8425	1.48146	1.48022	1.39786		1.08399	1.12766	0.897285	1.42135	1.25535	1.18931	1.13754	1.30441	1.13247	1.05785	1.48853	1.19843	1.44128	1.35097	1.49599	1.27334	1.7166	1.54561
	40	39	1.41463	1.63573	1.58227	1.31358	1.48139	1.86066	1.39052	1.5086	1.36327		1.25837	1.08966	0.887069	1.44745	1.32919	1.22381	1.13432	1.35056	1.15061	1.10488	1.39344	1.19367	1.65458	1.34376	1.48073	1.21245	1.65402	1.52199
	41	40	1.41082	1.67032	1.5546	1.32619	1.41829	1.80103	1.43422	1.51071	1.39094		1.21619	1.08979	0.905489	1.4228	1.4011	1.16932	1.40618	1.3322	1.16376	1.08317	1.39423	1.18553	1.799	1.37119	1.42663	1.24325	1.46326	1.51772
	42	41	1.41387	1.69329	1.60108	1.2968	1.45503	1.81958	1.44871	1.49668	1.4062		1.06646	1.09958	0.964461	1.45876	1.5084	1.20682	1.3577	1.31822	1.15192	1.0764	1.42191	1.25617	1.71063	1.32754	1.46746	1.25479	1.57148	1.56993
	43	42	1.43036	1.68194	1.57621	1.30046	1.46643	1.81507	1.46928	1.4875	1.39928		1.16479	1.07276	0.946971	1.43555	1.49596	1.18775	1.31742	1.26718	1.15452	1.13881	1.38434	1.22561	1.22859	1.37539	1.44514	1.20389	1.55017	1.57619
	44	43	1.41558	1.69105	1.62175	1.30021	1.50658	1.85655	1.438	1.47031	1.35136		1.12603	1.12105	0.967867	1.42472	1.37252	1.18748	1.33646	1.30542	1.2208	1.06789	1.44998	1.28673	1.24279	1.36719	1.46731	1.19961	1.5615	1.57164
	45	44	1.42063	1.75164	1.59439	1.30992	1.44806	1.85748	1.45346	1.43635	1.36133		1.19879	1.13198	0.972356	1.44108	1.22459	1.17664	1.36209	1.25674	1.11986	1.07498	1.46461	1.25442	1.13372	1.32814	1.43158	1.20674	1.55412	1.55713
	46	45	1.36851	1.77052	1.61475	1.26337	1.41651	1.87126	1.49168	1.4798	1.29174		1.12709	1.08699	0.982881	1.43603	1.21331	1.18552	1.30687	1.26735	1.11693	1.086	1.43001	1.23024	1.19445	1.30481	1.44443	1.18224	1.57054	1.65699
	47	46	1.40129	1.76247	1.58165	1.29617	1.41029	1.87444	1.49826	1.48507	1.38585		1.13777	1.11533	1.00687	1.46778	1.28765	1.21192	1.24784	1.24326	1.17973	1.11535	1.56505	1.18277	1.13735	1.3813	1.51068	1.17867	1.56399	1.59597
	48	47	1.43445	1.78808	1.60791	1.25896	1.49384	1.85138	1.508	1.50575	1.38779		1.23899	1.08941	0.997121	1.46453	1.27702	1.17991	1.26073	1.26381	1.16702	1.14078	1.47133	1.26844	1.13447	1.32594	1.44288	1.14133	1.63946	1.58288
	49	48	1.43388	1.77792	1.61911	1.26425	1.4334	1.83601	1.46928	1.52568	1.45097		1.14475	1.09424	0.98381	1.45178	1.24881	1.22733	1.33397	1.29295	1.15974	1.06887	1.47232	1.19442	1.12813	1.3806	1.44853	1.16643	1.63655	1.72115
	50	49	1.41558	1.81792	1.59346	1.25896	1.46732	1.79467	1.4621	1.54161	1.38351		1.20472	1.05802	1.0434	1.48185	1.19908	1.16632	1.31712	1.18835	1.15268	1.08633	1.48379	1.26707	1.1742	1.35217	1.46788	1.16547	1.65267	1.68573
	51	50	1.38738	1.83006	1.62144	1.27964	1.43029	1.82369	1.50702	1.54625	1.36398		1.26232	1.07353	1.01631	1.50795	1.21818	1.15874	1.27494	1.19846	1.1203	1.09408	1.56623	1.21559	1.17602	1.34216	1.45149	1.16535	1.62398	1.59369
	52	51	1.44017	1.80326	1.63076	1.2717	1.40332	1.89007	1.4828	1.526	1.43215		1.20393	1.08509	1.01941	1.46634	1.19908	1.18239	1.2909	1.23029	1.15561	1.07389	1.51661	1.22423	1.14913	1.38521	1.45192	1.17844	1.62678	1.69355
	53	52	1.44131	1.8364	1.61025	1.2611	1.39458	1.8535	1.49108	1.52431	1.46053		1.36817	1.05624	1.04557	1.45058	1.21305	1.19989	1.36751	1.29582	1.12139	1.1362	1.51957	1.2325	1.18976	1.36058	1.46195	1.11683	1.61015	1.68487
	54	53	1.4132	1.8026	1.63993	1.26892	1.36081	1.85655	1.50982	1.55237	1.36907		1.32441	1.12397	1.00656	1.53706	1.25061	1.21623	1.38992	1.21867	1.14301	1.11961	1.36457	1.18302	1.18146	1.3807	1.46195	1.13717	1.61223	1.70109
	55	54	1.42845	1.81633	1.59284	1.25795	1.34733	1.86516	1.43617	1.55785	1.41383		1.22278	1.04633	1.08086	1.53357	1.28573	1.23609	1.20419	1.2495	1.15974	1.06636	1.26572	1.20143	1.14626	1.41144	1.39047	1.12706	1.59383	1.6624
	56	55	1.44608	1.82742	1.66169	1.25757	1.37992	1.85827	1.48097	1.52611	1.43937		1.26957	1.05154	1.07668	1.48714	1.29778	1.22694	1.34466	1.09941	1.12964	1.11492	1.28074	1.16273	1.18146	1.40213	1.39146	1.0984	1.61805	1.71987
	57	56	1.42692	1.83006	1.65035	1.28065	1.39888	1.92081	1.51372	1.5722	1.40793		1.12169	1.10949	1.02189	1.50182	1.26445	1.23974	1.26835	1.06859	1.15539	1.11012	1.24832	1.18177	1.22118	1.292	1.44076	1.10851	1.6114	1.62157
	58	57	1.4011	1.82214	1.62936	1.24092	1.42703	1.83747	1.55572	1.58717	1.44588		1.19602	1.10161	0.996811	1.48798	1.18421	1.21675	1.33485	1.0696	1.104	1.10335	1.25998	1.11188	1.18463	1.35047	1.41773	1.07354	1.61951	1.63608
	59	58	1.39805	1.77844	1.65314	1.2413	1.43266	1.91008	1.49923	1.58211	1.43296		1.24137	1.07098	1.01647	1.49147	1.18446	1.22289	1.23759	1.12687	1.09966	1.1099	1.2331	1.14895	1.18493	1.36779	1.49359	1.08722	1.62658	1.72798
	60	59	1.40481	1.75745	1.58802	1.23511	1.47902	1.86874	1.57362	1.52505	1.38738		1.16716	1.09754	1.00579	1.53152	1.23356	1.19833	1.22221	1.12064	1.1605	1.07946	1.21847	1.25354	1.2023	1.32794	1.4272	1.08829	1.62418	1.75501

## Sheet: Figure 7K
	WT	3xTg
	AAV9-control	AAV9-control	AAV9-lncMtDloop
	1.41925	1.19962	1.56615
	1.75426	1.08373	1.41785
	1.60875	1.02461	1.20215
	1.25984	1.48841	1.36387
	1.41225	1.43985	1.61738
	1.84946	1.23025	1.65998
	1.39501	1.30292	1.16053
	1.55009	1.20156
	1.53753	1.14569	1.43689
		1.10249

## Sheet: Figure 7L
	WT	3xTg
	AAVPHP.eB-control	AAVPHP.eB-control	AAVPHP.eB-lncMtDloop
	218.5	264.2	295.6
	189	170.6	285.4
	246.9	198.3	265.9
	242.7	195.4	259.4
	254.5	199.1	216.8
	249.1	198.4	231.1
	272.2	184.1	291.5
	288.8	257.2	279.9
	269.3	199	242.5
	280.6		250.8

## Sheet: Figure 7M
	WT	3xTg
	AAVPHP.eB-control	AAVPHP.eB-control	AAVPHP.eB-lncMtDloop
	242.6	46	228.6
	250.2	88.7	257.8
	276.7	68.9	248.6
	268.2	143.5	271.5
	247.4	37	101.3
	266	211.8	269.4
	236.9	242.8	253
	230.1	169.7	71.1
	262.1	136.4	220.3
			266.9

[truncated: 4 more sheets: Figure 7O, Figure 7P, Figure 7Q, Figure 7R]
