# Supplementary material for: The mitochondrial long non-coding RNA lncMtloop regulates mitochondrial transcription and suppresses Alzheimer’s disease
Source: EMBO J. 2024 Oct 18;43(23):6001–31. doi: 10.1038/s44318-024-00270-7 (PMC11612450; doi:10.1038/s44318-024-00270-7)
Supplement: Supplementary file 13 — Source Data Fig. EV1 [file 44318_2024_270_MOESM13_ESM.zip]

Archive with 1 entries (1 files):
- EV1/Figure EV1.xlsx
