# Supplementary material for: The mitochondrial long non-coding RNA lncMtloop regulates mitochondrial transcription and suppresses Alzheimer’s disease
Source: EMBO J. 2024 Oct 18;43(23):6001–31. doi: 10.1038/s44318-024-00270-7 (PMC11612450; doi:10.1038/s44318-024-00270-7)
Supplement: Supplementary file 13 — Source Data Fig. EV1 [file 44318_2024_270_MOESM13_ESM.zip › EV1/Figure EV1.xlsx]

## Sheet: Figure EV1D
								lncMtDloop
	β-actin	GAPDH	ATP5B	COX IV	Hotair	Xist	BACE1-AS	Human	Macaca mulatta	Mouse
	14.605	13.8277	5.10505	4.13291	-0.851702	0.446127	0.369902	-1.42573	-1.36088	-1.36465

## Sheet: Figure EV1E
								lncMtDloop
	β-actin	GAPDH	ATP5B	COX IV	Hotair	Xist	BACE1-AS	Human	Macaca mulatta	Mouse
	0.999368	0.998936	0.939009	0.902342	0.0907081	0.0394979	0.022565	-0.173483	-0.282267	-0.205586
