# Supplementary material for: The mitochondrial long non-coding RNA lncMtloop regulates mitochondrial transcription and suppresses Alzheimer’s disease
Source: EMBO J. 2024 Oct 18;43(23):6001–31. doi: 10.1038/s44318-024-00270-7 (PMC11612450; doi:10.1038/s44318-024-00270-7)
Supplement: Supplementary file 14 — Source Data Fig. EV2 [file 44318_2024_270_MOESM14_ESM.zip]

Archive with 27 entries (21 files):
- EV2/Figue EV2N/
- EV2/Figue EV2N/RNA pull-down merge.tif
- EV2/Figure EV2.xlsx
- EV2/Figure EV2C/
- EV2/Figure EV2C/RNA pull-down-actin-merge.tif
- EV2/Figure EV2C/RNA pull-down-alyref-merge.tif
- EV2/Figure EV2C/RNA pull-down-p32-merge.tif
- EV2/Figure EV2C/RNA pull-down-tppp-merge.tif
- EV2/Figure EV2D/
- EV2/Figure EV2D/RNA pull-down-ATP5a-merge.tif
- EV2/Figure EV2D/RNA pull-down-ATP5d-merge.tif
- EV2/Figure EV2D/RNA pull-down-p32-merge.tif
- EV2/Figure EV2D/RNA pull-down-Stx1b-merge.tif
- EV2/Figure EV2E/
- EV2/Figure EV2E/IF-p32.png
- EV2/Figure EV2E/Merge.png
- EV2/Figure EV2E/RNAscope-lncMtDloop.png
- EV2/Figure EV2H/
- EV2/Figure EV2H/siRNA-p32.tif
- EV2/Figure EV2H/a┬-actin.tif
- EV2/Figure EV2L/
- EV2/Figure EV2L/siRNA-control-LV-lncMtDloop-lncMtDloop.tif
- EV2/Figure EV2L/siRNA-control-LV-lncMtDloop-merge.tif
- EV2/Figure EV2L/siRNA-control-LV-lncMtDloop-TOMM20.tif
- EV2/Figure EV2L/siRNA-p32+LV-lncMtDloop-merge.tif
- EV2/Figure EV2L/siRNA-p32-LV-lncMtDloop-lncMtDloop.tif
- EV2/Figure EV2L/siRNA-p32-LV-lncMtDloop-TOMM20.tif
