# Supplementary material for: The mitochondrial long non-coding RNA lncMtloop regulates mitochondrial transcription and suppresses Alzheimer’s disease
Source: EMBO J. 2024 Oct 18;43(23):6001–31. doi: 10.1038/s44318-024-00270-7 (PMC11612450; doi:10.1038/s44318-024-00270-7)
Supplement: Supplementary file 14 — Source Data Fig. EV2 [file 44318_2024_270_MOESM14_ESM.zip › EV2/Figure EV2.xlsx]

## Sheet: Figure EV2A
		Cyto
		Interaction score		Discriminative power
	Rps10	20		54
	Prpsap1	8		28
	Synj1	6		22
	Alyref2;Alyref	60		96
	Ap2a2	-6		22
	Gnao1	25		66
	Slc25a5	39		87
	Mafb;Mafa	-13		10
	Pcbp3	3		20
	Hnrnpk	4		20
	Tuba1a	-1		14
	Srsf3	11		33
	Hnrnpul2	-95		0
	Ilf3	-81		0
	Ddx3x	-62		0
	FAM120A	6		22
	Tppp	49		94
	Camsap3	6		22
	Prpsap2	12		36
	Celf2	-54		0
	Slc25a3	21		58
	Ddx17	-94		0
	Ccdc177	-161		0
	p32	72		98

## Sheet: Figure EV2B
		Mito
		Interaction score		Discriminative power
	Calm1	33		80
	Stx1b	56		96
	Atp5d	39		87
	Ap3b1	8		26
	p32	71		98
	Cycs	7		24
	Pcca	-144		0
	Mdh2	-4		14
	Glud1	-2		14
	Atp5b	-33		10
	Atp5a	-28		10
	Aco2	2		17
	Etfa	21		57
	Mccc2	-43		0
	Etfa	21		57
	Dlst	-12		10
	Ndufa4	-17		10

## Sheet: Figure EV2F
	X	Mito		lncMtDloop
	0.1	34.667		28
	0.2	38.523		33.437
	0.3	28.513		13.534
	0.4	23.117		38.941
	0.5	16.833		39.671
	0.6	37.69		36.448
	0.7	50.221		27.54
	0.8	61.578		21.639
	0.9	53.15		19.394
	1	35.589		17.15
	1.1	53.761		33.776
	1.2	76.327		43.677
	1.3	69.774		60.296
	1.4	46.775		90.941
	1.5	61.285		119.899
	1.6	92.991		89.451
	1.7	100.769		119.33
	1.8	75.73		100.573
	1.9	72.573		93.619
	2	54.26		78.667
	2.1	40.209		98.795
	2.2	61.669		78.71
	2.3	63.813		50.873
	2.4	55.488		33.308
	2.5	23.011		25.451
	2.6	21.452		12.4
	2.7	18.333		19.111
	2.8	13.487		23.24
	2.9	65.714		42.408
	3	49.85		53.161
	3.1	50.011		54.936
	3.2	61		49.215
	3.3	55.394		58.686
	3.4	76.363		106.364
	3.5	72.203		72.713
	3.6	59.377		87.323
	3.7	101.389		100.518
	3.8	105.527		91.587
	3.9	93.489		87.333
	4	101.663		87.333
	4.1	89.612		96.163
	4.2	125.708		101.742
	4.3	88.156		102.523
	4.4	69.717		87.985
	4.5	54.272		92.794
	4.6	41.016		108.067
	4.7	31.766		83.492
	4.8	26.55		40.404
	4.9	23.049		40.13
	5	25.555		40.32
	5.1	31.136		49.933
	5.2	19.555		24.8
	5.3	16.52		37.499
	5.4	26.011		39.211
	5.5	24.877		37.788
	5.6	24.168		43.656
	5.7	29.614		19.298
	5.8	46.936		24.91
	5.9	55.258		23.497
	6	101.218		27.111
	6.1	92.536		20.888
	6.2	102.463		34.59
	6.3	87.333		72.677
	6.4	87.469		44.693
	6.5	118.284		81.213
	6.6	101.446		42.957
	6.7	94.518		44.683
	6.8	87.403		45.867
	6.9	87.333		31.058
	7	81.77		21.278
	7.1	75.774		24.685
	7.2	71.157		21.744
	7.3	56.999		10.828
	7.4	93.083		14.852
	7.5	44.19		22.399
	7.6	22.97		20.333
	7.7	33.307		32.291
	7.8	52.075		35.15
	7.9	48.37		32.87
	8	61.339		24.197
	8.1	66.772		58.467
	8.2	80.581		53.197
	8.3	96.263		85.177
	8.4	96.448		84.554
	8.5	103.598		87.333
	8.6	91.993		93.381
	8.7	88.801		91.29
	8.8	101.086		108.709
	8.9	88.928		107.617
	9	106.739		106.933
	9.1	88.998		95.973
	9.2	105.537		120.747
	9.3	101.279		107.236
	9.4	88.667		87.982
	9.5	99.24		91.427
	9.6	100.753		88.016
	9.7	89.193		87.333
	9.8	110.81		92.803
	9.9	93.707		91.076
	10	102.073		87.333
	10.1	107.365		108.533
	10.2	105.885		104.572
	10.3	76.617		90.373
	10.4	77.009		90.211
	10.5	45.632		87.274
	10.6	28.996		90.904
	10.7	57.975		99.706
	10.8	67.913		118.311
	10.9	70.243		84.069
	11	41.914		82.7
	11.1	73.332		57.883
	11.2	87.333		28.859
	11.3	98.322		13.784
	11.4	90.014		23.018
	11.5	87.333		41.162
	11.6	87.333		38.68
	11.7	87.333		54.496
	11.8	87.333		58.912
	11.9	88.374		94.569
	12	102.422		127.059
	12.1	110.868		107.269
	12.2	130.158		91.262
	12.3	111.386		87.333
	12.4	73.677		91.02
	12.5	10.333		103.291
	12.6	126		126.667
	12.7	95.699		94.061
	12.8	85.591		81.635
	12.9	85.713		59.381
	13	70.802		55.26
	13.1	34.2		52.354
	13.2	38.228		52.738
	13.3	43.95		17.462
	13.4	44		2.333
	13.5
	13.6
	13.7
	13.8
	13.9
	14
	14.1
	14.2
	14.3
	14.4
	14.5
	14.6
	14.7
	14.8
	14.9
	15
	15.1

## Sheet: Figure EV2G
	lncMtDloop			12s rRNA
	IgG	p32		IgG	p32
	1.0502	91.8792		0.975355	0.975355
	0.697211	117.024		1.02598	1.01185
	1.36572	88.2587		0.999307	0.817335

## Sheet: Figure EV2I
	Ctrl	siRNA_1	siRNA_2	siRNA_3
	1.04687	0.785644	1.26575	0.232456
	1.23799	0.894545	1.35686	0.334578
	0.902367	0.68799	1.05247	0.214554
	0.893212	0.795554	0.876542	0.364549

## Sheet: Figure EV2J
	siRNA-control	siRNA-p32_2
	1.07699	0.64797
	1.53794	0.731536
	1.499	0.276816
	1.15669	0.787854

## Sheet: Figure EV2K
			cyto							mito
	siRNA-control		0.634472	1.03982	1.41114	0.556403	1.24006	1.55678		0.760186	0.904295	1.01223	1.11971	0.602411	1.25898	1.69229
	siRNA-p32		2.68901	1.74082	1.47005	0.744557	0.914575	1.71701		0.418615	0.365535	0.817775	0.478034	0.547262	0.455889
	siRNA-ATP5d		1.11066	1.82481	1.2299	1.80216	1.2299	1.29686		0.880402	1.46579	0.98721	0.835731	0.98721	0.754017
	siRNA-Stx1b		0.906697	1.5754	1.33206	1.05524	0.798388	1.23459		0.865633	0.54374	0.610376	1.33753	1.72837	1.24772

## Sheet: Figure EV2M
	LV-lncMtDloop3'UTR
	siRNA-control	siRNA-p32_2
	0.84	0.85
	0.79	0.68
	0.76	0.68
	0.76	0.62
	0.86	0.62
	0.71	0.67
		0.71
