# Supplementary material for: The mitochondrial long non-coding RNA lncMtloop regulates mitochondrial transcription and suppresses Alzheimer’s disease
Source: EMBO J. 2024 Oct 18;43(23):6001–31. doi: 10.1038/s44318-024-00270-7 (PMC11612450; doi:10.1038/s44318-024-00270-7)
Supplement: Supplementary file 15 — Source Data Fig. EV3 [file 44318_2024_270_MOESM15_ESM.zip]

Archive with 16 entries (12 files):
- EV3/Figure EV3.xlsx
- EV3/Figure EV3A/
- EV3/Figure EV3A/PNPASE (within 4 lanes from left).png
- EV3/Figure EV3A/a┬-actin (within 4 lanes from right).tif
- EV3/Figure EV3B/
- EV3/Figure EV3B/PNPASE.png
- EV3/Figure EV3B/a┬-actin.png
- EV3/Figure EV3C/
- EV3/Figure EV3C/LV-control +EB 0.bmp
- EV3/Figure EV3C/LV-control+EB 100.bmp
- EV3/Figure EV3C/LV-lncMtDloop+EB 100.bmp
- EV3/Figure EV3E/
- EV3/Figure EV3E/Compex IV.Tif
- EV3/Figure EV3E/Complex IV-II-I.Tif
- EV3/Figure EV3E/Complex V-III.Tif
- EV3/Figure EV3E/a┬-actin.Tif
