# Supplementary material for: The mitochondrial long non-coding RNA lncMtloop regulates mitochondrial transcription and suppresses Alzheimer’s disease
Source: EMBO J. 2024 Oct 18;43(23):6001–31. doi: 10.1038/s44318-024-00270-7 (PMC11612450; doi:10.1038/s44318-024-00270-7)
Supplement: Supplementary file 15 — Source Data Fig. EV3 [file 44318_2024_270_MOESM15_ESM.zip › EV3/Figure EV3.xlsx]

## Sheet: Figure EV3A
	EB-0 ng/ml	EB-100 ng/ml
	LV-control	LV-control	LV-lncMtDloop
	1.44616	0.132637	0.137929
	0.971906	0.131114	0.125193
	1.17736	0.212995	0.141175
	0.706562	0.113615	0.121769
	0.700062	0.106744	0.0613081
	1.2217	0.158463	0.170624

## Sheet: Figure EV3B
	EB-0 ng/ml	EB-100 ng/ml
	LV-control	LV-control	LV-lncMtDloop
	1.56276	0.172216	0.474884
	1.02234	0.233629	0.620839
	1.06853	0.178702	0.609469
	0.885041	0.107989	0.527067
	0.822996	0.189766	0.424046
	0.804199	0.194651	0.455532

## Sheet: Figure EV3D
	EB-0 ng/ml	EB-100 ng/ml
	LV-control	LV-control	LV-lncMtDloop
	98.2564	42.56	73.6594
	92.5684	20.2498	65.1984
	104.599	29.6549	81.5649
	103.226	31.5649	72.2368
	101.813	29.4846	66.5498
	97.06	37.8457	69.1578

## Sheet: Figure EV3F
		EB-0 ng/ml				EB-100 ng/ml
		LV-control				LV-control				LV-lncMtDloop
	Complex 5	1.08957	0.899714	1.01071		0.475152	0.456847	0.672072		0.760788	0.924102	0.736872
	Complex 4	0.804828	1.02348	1.17169		0.405216	0.643061	0.596132		0.675583	0.840791	0.801738
	Complex 3	1.1527	0.984309	0.862989		0.263658	0.512513	0.6381		0.683972	0.844594	0.882065
	Complex 2	0.920949	0.942501	1.13655		0.35446	0.330142	0.490135		0.791355	0.938975	0.75037
	Complex 1	0.895578	1.00954	1.09489		0.455325	0.699808	0.653905		0.800668	0.801652	0.962052
