# Supplementary material for: The mitochondrial long non-coding RNA lncMtloop regulates mitochondrial transcription and suppresses Alzheimer’s disease
Source: EMBO J. 2024 Oct 18;43(23):6001–31. doi: 10.1038/s44318-024-00270-7 (PMC11612450; doi:10.1038/s44318-024-00270-7)
Supplement: Supplementary file 16 — Source Data Fig. EV5 [file 44318_2024_270_MOESM16_ESM.zip › EV5/Figure EV5.xlsx]

## Sheet: Figure EV7B
				DIV14								DIV21
			No treatment			WT					No treatment			WT
			WT	3xTg		vehicle	Ab				WT	3xTg		vehicle	Ab
			1	0.39		1	0.295				1	0.33		1	0.265
			1.05	0.59		1.07	0.36				1.03	0.56		1.06	0.34
			0.88	0.5		0.98	0.55				0.9	0.46		0.97	0.51
			0.965	0.43		0.895	0.39				0.97	0.4		0.93	0.385
			0.98	0.465		1.1	0.51				1.06	0.42		1.04	0.5
			1.09	0.56		1.02	0.43				1.05	0.51		1.07	0.41

## Sheet: Figure EV7C
			No treatment			WT
			WT	3xTg		vehicle	Ab
			1	0.65		1	0.47
			1.07	0.59		1.02	0.56
			1.03	0.5		0.97	0.52
			0.965	0.66		1.08	0.385
			0.93	0.72		0.94	0.57
			1.12	0.58		1.01	0.63

## Sheet: Figure EV7E
				WT	3xTg
				Lv-control	Lv-control	Lv-lncMtDLoop
				0.03	1	0.35
				0.04	1.08	0.39
				0.1	0.95	0.5
				0.05	0.92	0.46
				0.08	0.89	0.32
				0.11	1.1	0.38

## Sheet: Figure EV7G
		WT	3xTg
		Lv-control	Lv-control	Lv-lncMtDLoop
		2.46267	120.006	31.1923
		5.58109	113.869	48.2906
		8.24817	66.1251	34.997
		8.09018	78.404	54.9875
		4.59807	94.0929	50.211
		8.0988	92.4398	40.8975

## Sheet: Figure EV7H
	WT	3xTg
	Lv-control	Lv-control	Lv-lncMtDLoop
	95.273	77.0698	120.256
	127.431	119.508	63.1435
	77.2956	90.3731	69.7353
	110.899	80.2387	110.433
	80.4893	85.0924	94.2395
	90.8377	110.499	74.9437

## Sheet: Figure EV7I
	WT	3xTg
	Lv-control	Lv-control	Lv-lncMtDLoop
	47.2473	108.408	64.0967
	49.2873	103.695	72.6717
	30.8499	87.8971	42.3146
	34.8792	112.329	51.4389
	60.2348	91.0932	58.0985
	50.4928	82.874	54.8979
